# Supplementary material for: Tetra­quabis(5-fluoro­saccharinato)nickel(II)
Source: Acta Crystallogr Sect E Struct Rep Online. 2009 Mar 6;65(Pt 4):m364–5. doi: 10.1107/S1600536809007053 (PMC2968838; doi:10.1107/S1600536809007053)
Supplement: Supplementary file 2 [file e-65-0m364-Isup2.hkl]

# 
# h,k,l, Fc-squared, Fo-squared, sigma(Fo-squared) and status flag 
# 
data_I
_shelx_title ' lpsp01s in P-1' 
_shelx_refln_list_code          4 
_shelx_F_calc_maximum      114.88 
_exptl_crystal_F_000       270.00 
_reflns_d_resolution_high  0.7995 
 
loop_ 
 _symmetry_equiv_pos_as_xyz 
 'x, y, z' 
 '-x, -y, -z' 
 
_cell_length_a     6.9649 
_cell_length_b     8.0484 
_cell_length_c     9.5877 
_cell_angle_alpha 101.780 
_cell_angle_beta  105.983 
_cell_angle_gamma 110.973 
 
_shelx_F_squared_multiplier     1.000 
 
loop_ 
 _refln_index_h 
 _refln_index_k 
 _refln_index_l 
 _refln_F_squared_calc 
 _refln_F_squared_meas 
 _refln_F_squared_sigma 
 _refln_observed_status 
   1   0   0      664.02      723.25      7.56 o 
   2   0   0     1223.42     1261.17     12.13 o 
   3   0   0        1.44        2.18      0.43 o 
   4   0   0      797.94      782.32      9.52 o 
   5   0   0       57.52       53.79      1.87 o 
   6   0   0      358.90      341.51      5.94 o 
   7   0   0       68.24       64.19      2.52 o 
  -7   1   0        1.55        2.00      0.82 o 
  -6   1   0      154.73      147.38      3.42 o 
  -5   1   0      581.29      540.92      7.40 o 
  -4   1   0     1635.86     1679.05     18.12 o 
  -3   1   0     1198.48     1206.60     13.02 o 
  -2   1   0     3172.20     3389.64     31.18 o 
  -1   1   0      154.15      153.15      1.73 o 
   0   1   0     1467.95     1561.66     14.50 o 
   1   1   0      955.72     1024.14      9.88 o 
   2   1   0      947.70      933.45      9.43 o 
   3   1   0       75.66       71.27      1.56 o 
   4   1   0     1585.67     1533.48     17.19 o 
   5   1   0      125.86      109.93      2.86 o 
   6   1   0       38.91       37.19      1.84 o 
   7   1   0       22.65       26.58      1.86 o 
  -8   2   0      130.01      123.94      3.63 o 
  -7   2   0      254.10      239.05      4.86 o 
  -6   2   0     1617.52     1670.63     19.04 o 
  -5   2   0       36.84       34.10      1.38 o 
  -4   2   0      738.87      746.61      8.88 o 
  -3   2   0      114.46       85.02      2.09 o 
  -2   2   0      168.58      163.71      2.12 o 
  -1   2   0     6049.27     5964.10     78.53 o 
   0   2   0     2305.16     2434.30     22.60 o 
   1   2   0      827.90      899.31      9.13 o 
   2   2   0      161.52      148.67      2.43 o 
   3   2   0     1542.06     1566.94     15.83 o 
   4   2   0       89.09       83.90      2.50 o 
   5   2   0      154.16      153.44      3.78 o 
   6   2   0        0.72        1.90      0.79 o 
  -8   3   0        1.62        2.72      0.78 o 
  -7   3   0      125.20      117.59      3.16 o 
  -6   3   0      162.91      170.85      3.62 o 
  -5   3   0     1033.49     1005.51     13.16 o 
  -4   3   0      277.16      270.39      4.39 o 
  -3   3   0     1106.42     1033.50     10.41 o 
  -2   3   0     1337.90     1364.96     14.68 o 
  -1   3   0        2.23        7.18      0.57 o 
   0   3   0       15.16       18.98      0.77 o 
   1   3   0      106.73       89.38      1.82 o 
   2   3   0       37.99       35.38      1.22 o 
   3   3   0      500.16      499.39      6.47 o 
   4   3   0        5.05        5.07      0.80 o 
   5   3   0      319.57      330.21      6.13 o 
   6   3   0       48.70       51.94      3.23 o 
  -8   4   0        8.87        9.53      1.19 o 
  -7   4   0      343.83      342.86      6.59 o 
  -6   4   0      568.70      550.89      7.74 o 
  -5   4   0      311.33      300.63      6.22 o 
  -4   4   0      204.69      190.03      3.52 o 
  -3   4   0     1201.65     1221.06     16.58 o 
  -2   4   0      613.88      645.79     10.50 o 
  -1   4   0       94.84       64.38      1.35 o 
   0   4   0      212.06      220.51      3.27 o 
   1   4   0      582.46      581.72      6.95 o 
   2   4   0     1110.12     1155.28     12.53 o 
   3   4   0        8.02        9.25      0.93 o 
   4   4   0        7.64        9.00      1.09 o 
   5   4   0       38.07       42.89      4.60 o 
  -8   5   0       92.62      106.70      4.29 o 
  -7   5   0       10.02       11.09      1.31 o 
  -6   5   0      271.57      257.43      5.19 o 
  -5   5   0       39.71       40.84      1.87 o 
  -4   5   0      474.64      463.24      7.32 o 
  -3   5   0      251.87      234.11      5.38 o 
  -2   5   0      839.63      852.71     13.81 o 
  -1   5   0       30.97       27.94      1.44 o 
   0   5   0     1339.30     1381.27     16.20 o 
   1   5   0      329.76      321.14      4.78 o 
   2   5   0      487.68      480.03      7.31 o 
   3   5   0       10.80       10.81      1.35 o 
   4   5   0      288.01      290.89     17.08 o 
  -8   6   0      262.26      267.35      6.12 o 
  -7   6   0        0.46        0.11      0.77 o 
  -6   6   0     1084.46     1098.01     22.82 o 
  -5   6   0       15.44       16.24      1.29 o 
  -4   6   0     1374.64     1363.97     21.29 o 
  -3   6   0      254.92      269.40      6.29 o 
  -2   6   0      507.36      502.11      9.66 o 
  -1   6   0        4.50        4.63      1.01 o 
   0   6   0     1085.57     1094.97     15.17 o 
   1   6   0        0.59        0.19      0.51 o 
   2   6   0      312.37      332.26      7.52 o 
   3   6   0       24.57       29.09      2.37 o 
  -7   7   0       28.03       25.50      2.17 o 
  -6   7   0      525.73      524.59     15.13 o 
  -5   7   0       57.20       60.17      2.96 o 
  -4   7   0      476.98      446.34      9.39 o 
  -3   7   0       10.26       11.82      1.59 o 
  -2   7   0      190.35      167.26      6.81 o 
  -1   7   0        4.88        4.65      1.13 o 
   0   7   0      262.07      253.05      6.60 o 
   1   7   0       11.49       11.06      1.60 o 
   2   7   0       36.89       42.31      3.34 o 
  -7   8   0       91.34       79.99      7.24 o 
  -6   8   0       15.72       16.28      2.00 o 
  -5   8   0       98.73       90.90      6.58 o 
  -4   8   0       22.72       22.94      2.10 o 
  -3   8   0      123.20      124.14      5.20 o 
  -2   8   0       92.03       79.81      5.79 o 
  -1   8   0      157.08      169.05      5.51 o 
   0   8   0        2.96        4.60      1.11 o 
   1   8   0       23.29       36.70      3.71 o 
  -6   9   0       16.53       19.25      2.35 o 
  -5   9   0       83.49       87.59      4.13 o 
  -4   9   0        0.50        0.32      0.87 o 
  -3   9   0      235.88      251.38     12.30 o 
  -2   9   0       11.18       11.48      2.71 o 
  -1   9   0      177.53      207.48      8.36 o 
   0  -9   1        8.33       11.23      2.23 o 
   1  -9   1      111.70      113.75      5.83 o 
   2  -9   1       11.61       10.55      1.70 o 
   3  -9   1      249.73      248.68      7.14 o 
   4  -9   1       92.62       84.21      4.11 o 
   5  -9   1        1.03        1.20      0.88 o 
   6  -9   1       20.91       22.55      2.39 o 
  -1  -8   1        2.09        0.66      1.52 o 
   0  -8   1       77.62       73.36      4.40 o 
   1  -8   1       18.44       19.48      2.01 o 
   2  -8   1      658.59      654.01     17.39 o 
   3  -8   1       30.32       26.56      2.11 o 
   4  -8   1      632.09      629.58     12.49 o 
   5  -8   1       27.00       25.74      2.78 o 
   6  -8   1      381.90      369.58     11.24 o 
   7  -8   1       37.67       31.32      3.21 o 
  -3  -7   1       25.01       26.84      3.93 o 
  -2  -7   1       60.66       60.35      3.94 o 
  -1  -7   1        7.29        6.95      1.63 o 
   0  -7   1      543.27      568.02     18.26 o 
   1  -7   1        0.55        0.95      1.04 o 
   2  -7   1      451.64      447.12      9.31 o 
   3  -7   1      150.41      140.70      4.50 o 
   4  -7   1      122.49      117.27      5.02 o 
   5  -7   1       18.84       19.92      2.00 o 
   6  -7   1      699.45      696.49     13.10 o 
   7  -7   1       26.75       25.26      2.29 o 
  -4  -6   1      146.19      156.52     16.40 o 
  -3  -6   1       10.02       10.62      1.65 o 
  -2  -6   1      792.47      819.00     14.59 o 
  -1  -6   1      162.91      165.36      4.04 o 
   0  -6   1      274.17      275.90      9.32 o 
   1  -6   1      235.84      218.04      6.10 o 
   2  -6   1       19.18       17.05      1.53 o 
   3  -6   1      197.29      198.12      5.10 o 
   4  -6   1       74.23       69.95      2.87 o 
   5  -6   1      294.17      289.36      5.71 o 
   6  -6   1       54.58       59.38      3.80 o 
   7  -6   1      322.37      336.35      6.81 o 
   8  -6   1        8.19        8.40      1.34 o 
  -4  -5   1        2.72        6.03      1.69 o 
  -3  -5   1       64.27       65.14      2.09 o 
  -2  -5   1        8.07        8.47      0.88 o 
  -1  -5   1     1527.87     1590.15     16.44 o 
   0  -5   1      305.52      305.24      5.13 o 
   1  -5   1      194.74      169.73      2.90 o 
   2  -5   1      101.40      105.84      2.37 o 
   3  -5   1      162.37      145.07      2.96 o 
   4  -5   1      239.33      237.46      4.78 o 
   5  -5   1      985.08     1003.91     17.42 o 
   6  -5   1       30.67       27.09      1.46 o 
   7  -5   1      213.81      203.23      4.94 o 
   8  -5   1       56.19       50.27      3.75 o 
  -5  -4   1      148.60      150.51      4.48 o 
  -4  -4   1      163.55      164.93      4.08 o 
  -3  -4   1      821.76      850.41     10.00 o 
  -2  -4   1        3.46        2.87      0.56 o 
  -1  -4   1      108.89       90.92      1.98 o 
   0  -4   1      246.53      293.11      8.34 o 
   1  -4   1     2569.28     2687.57     40.40 o 
   2  -4   1       51.79       48.60      1.38 o 
   3  -4   1     1860.10     1819.99     19.72 o 
   4  -4   1       70.69       66.07      1.61 o 
   5  -4   1       80.99       75.90      2.14 o 
   6  -4   1      145.19      148.48      3.41 o 
   7  -4   1      194.39      182.87      4.17 o 
   8  -4   1       29.88       32.95      1.97 o 
  -6  -3   1       27.83       29.61      2.07 o 
  -5  -3   1        5.05        5.97      0.91 o 
  -4  -3   1      146.36      141.76      3.31 o 
  -3  -3   1       86.07       83.85      2.03 o 
  -2  -3   1      539.93      546.08      6.46 o 
  -1  -3   1      198.97      195.24      2.87 o 
   0  -3   1      725.83      754.22     12.64 o 
   1  -3   1      478.19      513.69      6.90 o 
   2  -3   1      905.89      873.92      9.84 o 
   3  -3   1     1040.18     1042.67     10.59 o 
   4  -3   1     1181.78     1215.66     15.10 o 
   5  -3   1      843.35      798.11     10.00 o 
   6  -3   1      105.52      109.18      3.21 o 
   7  -3   1       14.26       12.86      1.30 o 
   8  -3   1      277.84      282.54      5.94 o 
  -6  -2   1      182.55      189.44      4.37 o 
  -5  -2   1        8.09       10.48      1.09 o 
  -4  -2   1     1030.40     1023.93     11.73 o 
  -3  -2   1      323.84      302.69      4.14 o 
  -2  -2   1     1187.74     1161.80     11.73 o 
  -1  -2   1      426.46      440.61      4.88 o 
   0  -2   1    13196.34    12020.50    231.47 o 
   1  -2   1      119.23      112.35      1.76 o 
   2  -2   1     1389.73     1401.19     14.57 o 
   3  -2   1        3.43        4.52      0.46 o 
   4  -2   1     1186.03     1206.28     13.60 o 
   5  -2   1      145.75      135.25      3.00 o 
   6  -2   1      504.18      506.71      7.58 o 
   7  -2   1       50.93       48.99      2.17 o 
  -7  -1   1       92.07       92.92      3.08 o 
  -6  -1   1       32.16       31.26      1.64 o 
  -5  -1   1      134.84      129.64      3.11 o 
  -4  -1   1     2366.38     2381.16     23.09 o 
  -3  -1   1      197.36      205.19      3.22 o 
  -2  -1   1     2473.50     2406.24     22.54 o 
  -1  -1   1       27.87       29.72      0.99 o 
   0  -1   1     4663.61     4462.20     73.17 o 
   1  -1   1      505.39      516.11      5.15 o 
   2  -1   1     2709.28     2815.67     26.07 o 
   3  -1   1      301.63      299.45      4.22 o 
   4  -1   1      326.06      296.82      4.57 o 
   5  -1   1       34.80       31.85      1.46 o 
   6  -1   1       79.62       72.39      2.41 o 
   7  -1   1       84.74       90.78      3.02 o 
  -7   0   1        0.58        0.53      0.88 o 
  -6   0   1      763.31      794.22     10.56 o 
  -5   0   1       28.15       28.87      1.36 o 
  -4   0   1     1008.21     1030.44     10.64 o 
  -3   0   1        5.98        2.38      0.34 o 
  -2   0   1      614.22      649.94      6.50 o 
  -1   0   1     3863.75     3884.59     51.14 o 
   0   0   1      781.40      846.16     11.80 o 
   1   0   1      234.17      219.36      2.79 o 
   2   0   1       97.16      115.69      1.77 o 
   3   0   1     1855.35     1930.69     18.66 o 
   4   0   1       11.54       14.41      0.99 o 
   5   0   1       24.63       30.24      1.50 o 
   6   0   1       29.76       29.69      1.64 o 
   7   0   1       48.24       45.95      2.19 o 
  -8   1   1       17.25       17.62      1.61 o 
  -7   1   1      113.94      109.78      3.09 o 
  -6   1   1      412.56      417.66      6.42 o 
  -5   1   1      847.60      802.91      9.89 o 
  -4   1   1        3.22        3.58      0.50 o 
  -3   1   1      635.80      777.42      7.86 o 
  -2   1   1       21.00       24.43      0.58 o 
  -1   1   1      800.68      822.86      7.34 o 
   0   1   1        0.75        0.30      0.32 o 
   1   1   1     2545.02     2535.93     23.55 o 
   2   1   1        7.28        8.52      0.58 o 
   3   1   1      662.30      641.68      7.28 o 
   4   1   1       99.11       92.76      2.80 o 
   5   1   1      645.47      655.05      9.21 o 
   6   1   1        0.38        0.23      0.72 o 
  -8   2   1       13.63       15.01      1.46 o 
  -7   2   1      428.06      426.75      6.82 o 
  -6   2   1        1.78        1.56      0.83 o 
  -5   2   1      731.75      715.06      8.84 o 
  -4   2   1        1.92       -0.08      0.27 o 
  -3   2   1     1557.82     1615.73     15.42 o 
  -2   2   1      419.83      397.10      4.74 o 
  -1   2   1      962.20      944.38     12.92 o 
   0   2   1        8.88        5.00      0.43 o 
   1   2   1        9.78        5.13      0.51 o 
   2   2   1     1467.24     1567.79     15.60 o 
   3   2   1      516.12      482.12      6.10 o 
   4   2   1       12.35       12.85      1.13 o 
   5   2   1      831.39      840.47     11.44 o 
   6   2   1       22.96       22.95      1.75 o 
  -8   3   1       45.25       48.30      2.11 o 
  -7   3   1       71.88       78.53      2.45 o 
  -6   3   1      186.42      168.35      3.41 o 
  -5   3   1      194.66      184.42      2.88 o 
  -4   3   1        2.01        1.02      0.31 o 
  -3   3   1     1995.11     2073.07     21.93 o 
  -2   3   1     4729.17     4944.68     65.99 o 
  -1   3   1       35.00       26.33      1.41 o 
   0   3   1      846.12      875.09     10.09 o 
   1   3   1      282.07      268.90      3.77 o 
   2   3   1       38.50       34.54      1.27 o 
   3   3   1      281.08      289.53      4.98 o 
   4   3   1      231.81      231.06      4.67 o 
   5   3   1       23.11       25.36      3.65 o 
  -8   4   1      101.84      106.71      3.51 o 
  -7   4   1       37.74       37.50      1.69 o 
  -6   4   1      538.38      513.47      7.19 o 
  -5   4   1       83.48       75.46      2.20 o 
  -4   4   1     2939.77     3049.66     32.07 o 
  -3   4   1       73.64       92.14      2.47 o 
  -2   4   1     3679.57     3559.51    124.48 o 
  -1   4   1      320.49      307.47      4.38 o 
   0   4   1      706.40      699.94      7.87 o 
   1   4   1      125.09      123.96      2.50 o 
   2   4   1      538.31      528.60      6.88 o 
   3   4   1       59.79       59.45      2.42 o 
   4   4   1      343.24      350.11      8.36 o 
   5   4   1       57.67       60.24      4.38 o 
  -8   5   1      530.14      546.50      9.63 o 
  -7   5   1        6.86        8.33      1.20 o 
  -6   5   1      958.39      944.51     12.95 o 
  -5   5   1      184.51      173.85      4.36 o 
  -4   5   1     1161.80     1163.75     18.20 o 
  -3   5   1      143.51      142.07      4.01 o 
  -2   5   1      230.84      211.29      5.08 o 
  -1   5   1       12.66       10.71      0.90 o 
   0   5   1     1012.74      991.58     13.66 o 
   1   5   1        0.82        0.29      0.66 o 
   2   5   1      578.99      580.80      9.59 o 
   3   5   1        1.06        0.28      0.63 o 
   4   5   1      118.75      133.21      6.31 o 
  -8   6   1      793.18      847.03     13.01 o 
  -7   6   1       16.25       15.40      1.80 o 
  -6   6   1      115.39      112.42      4.06 o 
  -5   6   1      169.24      165.80      5.76 o 
  -4   6   1      140.56      116.74      3.89 o 
  -3   6   1        7.70       11.76      1.45 o 
  -2   6   1       56.34       49.05      3.03 o 
  -1   6   1       29.22       27.36      1.97 o 
   0   6   1      224.58      211.95      7.10 o 
   1   6   1      101.93      109.08      3.38 o 
   2   6   1       57.57       64.13      2.75 o 
   3   6   1      135.54      144.91     15.23 o 
  -8   7   1        0.89        2.46      1.10 o 
  -7   7   1      156.01      153.58      5.06 o 
  -6   7   1        1.74        1.41      0.94 o 
  -5   7   1      329.19      321.85      7.74 o 
  -4   7   1      176.52      165.93      5.11 o 
  -3   7   1       87.69       95.58      3.76 o 
  -2   7   1        1.30        2.66      0.94 o 
  -1   7   1      149.62      157.02      6.60 o 
   0   7   1        5.68        8.35      1.92 o 
   1   7   1      230.14      235.99      7.40 o 
   2   7   1        8.40        9.54      2.87 o 
  -7   8   1       27.84       26.62      2.91 o 
  -6   8   1       27.26       26.71      2.25 o 
  -5   8   1      255.31      249.94      8.70 o 
  -4   8   1       42.68       36.42      2.63 o 
  -3   8   1      177.91      176.70      5.71 o 
  -2   8   1       15.11       18.96      2.10 o 
  -1   8   1      704.50      722.89     15.28 o 
   0   8   1        0.38        1.65      0.93 o 
  -6   9   1      160.60      148.40      5.56 o 
  -5   9   1       50.75       51.66      3.20 o 
  -4   9   1       22.53       27.06      2.36 o 
  -3   9   1       31.57       31.00      2.53 o 
  -2   9   1      145.36      154.32      5.63 o 
  -1   9   1       58.04       58.37      3.38 o 
   3 -10   2        0.35       -0.99      0.99 o 
   4 -10   2      150.97      143.04      6.97 o 
   0  -9   2       93.72       86.73      6.47 o 
   1  -9   2       25.20       23.47      3.27 o 
   2  -9   2      268.49      276.79     12.06 o 
   3  -9   2       80.85       76.78      5.18 o 
   4  -9   2      332.30      328.57      8.48 o 
   5  -9   2       37.33       42.37      2.86 o 
   6  -9   2      215.80      221.40      8.65 o 
  -2  -8   2      207.90      213.68      8.34 o 
  -1  -8   2       18.45       13.11      2.22 o 
   0  -8   2       54.33       50.78      3.62 o 
   1  -8   2        0.47        0.03      0.64 o 
   2  -8   2      188.12      195.83      5.77 o 
   3  -8   2      300.86      300.82      7.52 o 
   4  -8   2      146.87      160.32      5.19 o 
   5  -8   2      211.05      211.28      6.22 o 
   6  -8   2       40.22       33.75      3.11 o 
   7  -8   2      159.08      156.05      7.23 o 
  -3  -7   2       98.48      113.28      4.60 o 
  -2  -7   2       48.80       48.86      3.73 o 
  -1  -7   2      118.46      116.17      5.34 o 
   0  -7   2       86.01       88.07      3.47 o 
   1  -7   2       43.30       46.18      2.54 o 
   2  -7   2        3.58        4.89      1.13 o 
   3  -7   2      413.88      407.11      8.67 o 
   4  -7   2      271.46      260.29      6.56 o 
   5  -7   2      556.10      560.08     11.12 o 
   6  -7   2       59.53       56.75      3.93 o 
   7  -7   2      259.04      264.07      7.40 o 
  -4  -6   2        0.87        0.22      1.16 o 
  -3  -6   2      567.19      569.89     11.60 o 
  -2  -6   2        0.97        0.80      0.62 o 
  -1  -6   2      422.95      437.57      6.08 o 
   0  -6   2      454.56      475.68      6.37 o 
   1  -6   2     2743.58     2861.69     35.62 o 
   2  -6   2       85.18       82.28      3.09 o 
   3  -6   2      204.24      190.43      4.99 o 
   4  -6   2       37.50       37.96      2.14 o 
   5  -6   2       43.04       43.63      2.00 o 
   6  -6   2      132.90      139.45      4.67 o 
   7  -6   2      604.43      609.10     14.64 o 
  -5  -5   2        1.05        1.18      1.37 o 
  -4  -5   2        0.45        1.00      0.78 o 
  -3  -5   2      320.04      326.52      5.77 o 
  -2  -5   2       62.02       59.08      1.82 o 
  -1  -5   2     1590.89     1640.62     16.81 o 
   0  -5   2       27.52       31.33      1.34 o 
   1  -5   2     1190.51     1207.30     17.82 o 
   2  -5   2      200.51      185.03      4.37 o 
   3  -5   2      300.14      302.78      5.94 o 
   4  -5   2       14.00       15.37      1.03 o 
   5  -5   2     1430.27     1422.42     16.46 o 
   6  -5   2        8.36        6.32      0.95 o 
   7  -5   2       23.77       20.93      1.57 o 
  -5  -4   2      215.64      211.62      6.20 o 
  -4  -4   2        2.24        2.15      0.74 o 
  -3  -4   2       63.60       59.40      2.13 o 
  -2  -4   2       70.09       66.09      1.74 o 
  -1  -4   2       53.29       63.69      1.81 o 
   0  -4   2     6437.60     6783.75     75.87 o 
   1  -4   2      394.27      373.90      5.67 o 
   2  -4   2       38.85       30.83      2.25 o 
   3  -4   2      956.09      947.38     11.25 o 
   4  -4   2      944.75      971.62     10.50 o 
   5  -4   2      524.72      516.78     11.19 o 
   6  -4   2      253.06      249.36      4.80 o 
   7  -4   2       18.25       19.79      1.59 o 
  -6  -3   2       17.34       17.90      1.80 o 
  -5  -3   2      204.98      207.99      5.00 o 
  -4  -3   2     1041.23     1075.77     11.95 o 
  -3  -3   2        4.04        3.10      0.60 o 
  -2  -3   2     1069.83     1066.62     11.13 o 
  -1  -3   2      238.53      243.24      7.26 o 
   0  -3   2       82.89       72.22      1.74 o 
   1  -3   2      270.50      311.06      4.68 o 
   2  -3   2     1249.15     1224.10     12.16 o 
   3  -3   2       19.07       14.77      0.73 o 
   4  -3   2     2333.73     2356.57     22.87 o 
   5  -3   2        7.19        5.87      0.81 o 
   6  -3   2       85.59       85.67      2.63 o 
   7  -3   2       31.01       36.56      1.89 o 
  -7  -2   2        0.46        1.30      0.79 o 
  -6  -2   2      889.84      910.96     13.56 o 
  -5  -2   2      113.15      107.57      2.82 o 
  -4  -2   2      972.05      969.93     10.63 o 
  -3  -2   2     1076.38     1089.13     11.90 o 
  -2  -2   2      796.79      731.11      8.70 o 
  -1  -2   2     4017.81     4397.69     50.92 o 
   0  -2   2      124.06      157.47      5.53 o 
   1  -2   2     1135.52     1169.02     12.30 o 
   2  -2   2        9.78        3.79      0.41 o 
   3  -2   2     1526.50     1626.13     15.95 o 
   4  -2   2        5.08        3.66      0.61 o 
   5  -2   2        9.07       10.06      1.01 o 
   6  -2   2       19.92       19.71      1.35 o 
   7  -2   2      166.66      156.67      4.04 o 
  -7  -1   2        3.77        3.46      0.95 o 
  -6  -1   2       92.13       99.49      3.56 o 
  -5  -1   2      504.43      486.44      6.97 o 
  -4  -1   2        7.24        8.96      0.69 o 
  -3  -1   2      304.21      239.20      7.00 o 
  -2  -1   2     1543.60     1522.75     16.09 o 
  -1  -1   2      547.66      543.49      8.16 o 
   0  -1   2        1.73        1.10      0.40 o 
   1  -1   2     2609.94     2667.91     24.66 o 
   2  -1   2      181.73      215.35      2.85 o 
   3  -1   2     1156.69     1170.14     11.87 o 
   4  -1   2      313.57      296.52      4.76 o 
   5  -1   2      295.77      294.79      5.14 o 
   6  -1   2        3.90        3.24      0.76 o 
   7  -1   2      710.85      734.54     11.14 o 
  -7   0   2      421.44      428.15      7.07 o 
  -6   0   2      382.41      367.21      5.91 o 
  -5   0   2      540.99      520.12      7.07 o 
  -4   0   2        0.64       -0.24      0.29 o 
  -3   0   2     1098.91     1103.19     10.88 o 
  -2   0   2     1415.74     1425.06     14.93 o 
  -1   0   2     1689.38     1785.17     20.90 o 
   0   0   2      257.98      290.59      4.84 o 
   1   0   2     6092.17     6244.19     56.72 o 
   2   0   2     1232.64     1357.38     13.35 o 
   3   0   2     1030.28      988.62     10.39 o 
   4   0   2      154.41      149.36      3.19 o 
   5   0   2      771.33      762.85     10.29 o 
   6   0   2       16.23       19.56      2.11 o 
  -8   1   2        4.34        5.72      1.00 o 
  -7   1   2      172.25      175.83      3.90 o 
  -6   1   2       61.97       54.50      1.90 o 
  -5   1   2      649.11      628.03      7.95 o 
  -4   1   2      119.48      149.35      2.59 o 
  -3   1   2     2091.80     2233.51     23.56 o 
  -2   1   2      267.26      245.84      4.41 o 
  -1   1   2     1095.13     1211.91     12.33 o 
   0   1   2      296.60      294.35      4.17 o 
   1   1   2     3875.26     4021.04     41.18 o 
   2   1   2      223.89      220.36      3.16 o 
   3   1   2      619.84      631.33      7.36 o 
   4   1   2      179.26      178.98      3.73 o 
   5   1   2      654.72      648.09      9.38 o 
   6   1   2       55.74       57.29      2.76 o 
  -8   2   2        4.64        4.28      0.87 o 
  -7   2   2      118.45      122.36      3.06 o 
  -6   2   2      690.30      653.16      8.54 o 
  -5   2   2      746.28      742.80      8.96 o 
  -4   2   2     1293.55     1323.57     13.02 o 
  -3   2   2       60.74       55.16      1.26 o 
  -2   2   2     1279.47     1350.06     11.80 o 
  -1   2   2      712.36      743.92      7.50 o 
   0   2   2     1139.07     1151.43     11.35 o 
   1   2   2      116.15      122.52      2.12 o 
   2   2   2       60.83       49.27      1.55 o 
   3   2   2       44.35       44.73      1.91 o 
   4   2   2      393.51      392.48      6.40 o 
   5   2   2       62.73       67.88      3.32 o 
  -8   3   2      112.94      112.21      3.15 o 
  -7   3   2       30.39       27.73      1.40 o 
  -6   3   2     1054.64     1032.21     12.26 o 
  -5   3   2       14.81       16.60      1.31 o 
  -4   3   2     1414.37     1492.84     15.78 o 
  -3   3   2      328.17      345.36      5.73 o 
  -2   3   2     2803.10     2859.99     36.70 o 
  -1   3   2      261.17      275.90      4.45 o 
   0   3   2      601.38      582.06      6.86 o 
   1   3   2        2.66        2.96      0.49 o 
   2   3   2       15.86       15.87      1.07 o 
   3   3   2        1.22        1.16      0.65 o 
   4   3   2      510.03      509.60     10.50 o 
   5   3   2       15.11       12.54      2.44 o 
  -8   4   2      689.03      716.83     10.08 o 
  -7   4   2       35.48       31.52      1.53 o 
  -6   4   2      264.64      256.08      4.28 o 
  -5   4   2       74.92       67.79      1.90 o 
  -4   4   2      248.40      207.73      3.40 o 
  -3   4   2      158.22      181.07      4.23 o 
  -2   4   2      474.26      454.36      8.52 o 
  -1   4   2      394.22      398.66      6.29 o 
   0   4   2      144.45      143.57      3.10 o 
   1   4   2       24.22       21.44      1.35 o 
   2   4   2      296.61      297.34      5.87 o 
   3   4   2       62.91       68.36      3.14 o 
   4   4   2        0.76        0.67      1.28 o 
  -8   5   2      265.01      267.90      5.75 o 
  -7   5   2      132.92      133.32      3.49 o 
  -6   5   2        2.56        2.71      0.83 o 
  -5   5   2       53.33       53.16      2.25 o 
  -4   5   2        1.46        2.25      0.80 o 
  -3   5   2      642.45      644.49     11.31 o 
  -2   5   2        6.12        9.37      1.24 o 
  -1   5   2       39.99       39.62      1.66 o 
   0   5   2      113.06      112.96      3.10 o 
   1   5   2      456.70      451.87      7.84 o 
   2   5   2       35.75       41.86      2.14 o 
   3   5   2      668.65      721.39     17.55 o 
  -8   6   2        8.33       11.13      1.65 o 
  -7   6   2      219.47      215.31      5.84 o 
  -6   6   2       56.16       52.50      2.16 o 
  -5   6   2      842.94      859.76     15.02 o 
  -4   6   2       70.08       71.62      3.06 o 
  -3   6   2      241.62      236.71      6.00 o 
  -2   6   2       13.00       14.80      1.75 o 
  -1   6   2      785.54      800.05     24.38 o 
   0   6   2       84.92       80.30      4.24 o 
   1   6   2      841.36      852.37     15.29 o 
   2   6   2        7.44        8.91      1.59 o 
  -8   7   2       18.05       20.19      2.43 o 
  -7   7   2       35.92       32.74      3.12 o 
  -6   7   2      174.34      163.36      5.34 o 
  -5   7   2      504.99      504.75     10.59 o 
  -4   7   2      253.01      242.25      6.47 o 
  -3   7   2      258.29      230.86      6.36 o 
  -2   7   2       14.27       10.15      1.50 o 
  -1   7   2      433.62      429.65      9.54 o 
   0   7   2       40.32       39.69      5.46 o 
   1   7   2      106.82      112.20      5.70 o 
  -7   8   2        5.79        3.69      1.46 o 
  -6   8   2      186.30      181.25      5.98 o 
  -5   8   2      196.46      178.37      5.77 o 
  -4   8   2       47.08       50.52      3.00 o 
  -3   8   2       49.80       42.61      3.64 o 
  -2   8   2      453.07      483.86     10.80 o 
  -1   8   2        0.50        0.79      0.93 o 
   0   8   2      152.01      161.56      8.99 o 
  -5   9   2       24.82       28.43      2.86 o 
  -4   9   2       23.49       28.06      2.54 o 
  -3   9   2        0.47        1.25      1.00 o 
  -2   9   2      272.41      288.89     24.46 o 
   3 -10   3        6.87        5.22      2.24 o 
   0  -9   3      217.59      197.18      8.04 o 
   1  -9   3       21.37       14.92      5.00 o 
   2  -9   3      147.63      142.80      6.61 o 
   3  -9   3      140.20      145.12      6.56 o 
   4  -9   3        4.48        4.30      1.30 o 
   5  -9   3      199.69      201.40      6.43 o 
  -2  -8   3       15.29       17.90      2.65 o 
  -1  -8   3       50.90       56.16      3.96 o 
   0  -8   3      196.14      174.22      6.99 o 
   1  -8   3      451.56      426.59     11.92 o 
   2  -8   3        1.14        2.23      0.97 o 
   3  -8   3      552.64      543.36     11.10 o 
   4  -8   3        0.42        1.35      0.85 o 
   5  -8   3       17.49       21.03      2.08 o 
   6  -8   3       99.44       98.45      5.42 o 
  -3  -7   3      338.14      351.54     15.72 o 
  -2  -7   3        4.73        4.29      1.16 o 
  -1  -7   3      575.78      560.46     14.24 o 
   0  -7   3      590.31      569.99     14.06 o 
   1  -7   3      570.75      582.53     17.35 o 
   2  -7   3        3.49        3.55      1.02 o 
   3  -7   3      314.68      308.86      7.25 o 
   4  -7   3        1.24        2.96      1.16 o 
   5  -7   3      444.38      432.45      9.35 o 
   6  -7   3       39.97       42.21      2.85 o 
   7  -7   3      179.35      178.93      6.03 o 
  -4  -6   3        1.28        1.92      1.14 o 
  -3  -6   3      371.98      358.83      6.44 o 
  -2  -6   3        1.09        2.33      0.65 o 
  -1  -6   3       38.65       32.06      1.69 o 
   0  -6   3     1281.40     1325.58     14.14 o 
   1  -6   3      474.11      458.98      9.87 o 
   2  -6   3      163.34      150.86      5.87 o 
   3  -6   3        2.45        3.43      0.91 o 
   4  -6   3       85.53       82.37      3.23 o 
   5  -6   3      350.51      347.90      7.84 o 
   6  -6   3      173.49      178.64      4.65 o 
   7  -6   3       49.18       52.03      2.58 o 
  -5  -5   3      196.00      206.61      5.53 o 
  -4  -5   3      200.08      210.42      4.64 o 
  -3  -5   3       29.99       28.75      1.54 o 
  -2  -5   3       91.76       97.15      3.13 o 
  -1  -5   3       13.42       10.07      0.81 o 
   0  -5   3     1896.64     2010.31     21.91 o 
   1  -5   3      638.64      630.98     10.28 o 
   2  -5   3     1335.28     1330.26     17.16 o 
   3  -5   3       26.14       26.94      1.41 o 
   4  -5   3      724.36      753.10      9.78 o 
   5  -5   3        2.67        3.94      0.74 o 
   6  -5   3      156.72      157.78      3.78 o 
   7  -5   3       47.11       44.74      2.14 o 
  -6  -4   3      400.26      414.43      8.49 o 
  -5  -4   3        1.23        1.31      1.25 o 
  -4  -4   3      501.78      516.89      7.81 o 
  -3  -4   3        4.32        6.22      1.51 o 
  -2  -4   3      241.20      232.18      5.46 o 
  -1  -4   3      509.82      575.89      7.31 o 
   0  -4   3      687.70      632.43      9.06 o 
   1  -4   3       15.72       15.98      1.43 o 
   2  -4   3        2.50        3.51      0.60 o 
   3  -4   3      847.41      920.07      9.96 o 
   4  -4   3     1006.05     1000.90     10.96 o 
   5  -4   3       23.85       19.33      1.30 o 
   6  -4   3      184.68      177.96      4.08 o 
   7  -4   3       24.29       29.39      1.78 o 
  -6  -3   3      516.79      527.32      9.50 o 
  -5  -3   3      238.13      229.71      5.20 o 
  -4  -3   3      177.91      161.34      3.46 o 
  -3  -3   3       10.32       10.39      0.79 o 
  -2  -3   3      363.05      337.93      6.62 o 
  -1  -3   3     1304.65     1366.61     19.81 o 
   0  -3   3      155.30      172.31      3.43 o 
   1  -3   3        1.98        1.98      0.44 o 
   2  -3   3       35.08       40.38      1.14 o 
   3  -3   3      329.37      326.25      4.35 o 
   4  -3   3      305.09      294.98      4.27 o 
   5  -3   3      295.71      295.87      5.19 o 
   6  -3   3        4.10        4.71      0.91 o 
   7  -3   3      500.09      516.90     10.48 o 
  -7  -2   3      190.21      190.77      5.12 o 
  -6  -2   3       29.13       27.93      1.77 o 
  -5  -2   3      491.01      476.70      7.09 o 
  -4  -2   3       70.65       76.02      1.85 o 
  -3  -2   3     2523.54     2603.82     24.86 o 
  -2  -2   3       25.35       28.70      0.86 o 
  -1  -2   3     2179.09     2091.05     28.73 o 
   0  -2   3      239.77      223.49      3.54 o 
   1  -2   3        1.63        1.48      0.35 o 
   2  -2   3      433.33      482.12      5.53 o 
   3  -2   3     1684.59     1640.23     16.29 o 
   4  -2   3      300.79      291.73      4.81 o 
   5  -2   3      815.33      803.64     10.56 o 
   6  -2   3       14.85       16.75      1.51 o 
   7  -2   3      528.27      578.74     12.81 o 
  -7  -1   3      299.37      317.39      7.76 o 
  -6  -1   3      218.28      209.70      4.20 o 
  -5  -1   3      569.13      543.53      8.70 o 
  -4  -1   3      722.99      744.69      8.20 o 
  -3  -1   3     2734.81     2806.71     32.21 o 
  -2  -1   3     1041.70     1165.13     14.44 o 
  -1  -1   3     1553.87     1568.52     18.73 o 
   0  -1   3       77.87       80.67      1.88 o 
   1  -1   3     6891.11     7158.64     73.81 o 
   2  -1   3       46.61       46.95      1.26 o 
   3  -1   3     1563.81     1610.79     16.07 o 
   4  -1   3        1.56        0.64      0.51 o 
   5  -1   3      260.94      244.07      4.73 o 
   6  -1   3       61.95       69.41      2.72 o 
  -8   0   3       11.55        9.73      1.41 o 
  -7   0   3      377.33      395.48      7.74 o 
  -6   0   3       13.68       13.51      1.05 o 
  -5   0   3      142.04      142.77      2.86 o 
  -4   0   3      593.75      620.84      6.83 o 
  -3   0   3      419.98      413.01      5.19 o 
  -2   0   3       22.25       24.63      0.97 o 
  -1   0   3     2393.43     2607.96     24.05 o 
   0   0   3      171.07      146.56      3.18 o 
   1   0   3     3564.47     3905.90     43.28 o 
   2   0   3     1355.43     1296.59     14.24 o 
   3   0   3       78.86       74.28      1.77 o 
   4   0   3      192.67      184.94      3.77 o 
   5   0   3       22.77       28.30      3.56 o 
   6   0   3      130.39      120.15      6.14 o 
  -8   1   3       97.56       98.24      3.00 o 
  -7   1   3       32.70       30.40      2.06 o 
  -6   1   3      901.60      872.05     10.78 o 
  -5   1   3      350.73      361.96      4.58 o 
  -4   1   3      847.41      862.94      9.64 o 
  -3   1   3     1364.34     1500.82     18.52 o 
  -2   1   3       18.95       13.00      0.73 o 
  -1   1   3        5.23        3.31      0.35 o 
   0   1   3     1722.90     1646.60     23.63 o 
   1   1   3      112.39      121.18      2.00 o 
   2   1   3      404.83      393.57      4.97 o 
   3   1   3        3.88        3.24      0.57 o 
   4   1   3      649.26      648.86      9.04 o 
   5   1   3        4.71        5.02      1.74 o 
   6   1   3      139.39      129.45      6.74 o 
  -8   2   3      445.83      467.48      9.08 o 
  -7   2   3       62.83       57.35      1.96 o 
  -6   2   3      390.54      370.51      5.48 o 
  -5   2   3      508.81      504.12      7.01 o 
  -4   2   3      964.86      909.33     11.45 o 
  -3   2   3       18.57       26.04      1.23 o 
  -2   2   3      543.98      484.07      5.17 o 
  -1   2   3       11.13       11.27      0.56 o 
   0   2   3      513.93      530.19     10.43 o 
   1   2   3        2.05        1.36      0.51 o 
   2   2   3       44.90       45.84      1.63 o 
   3   2   3        1.53        2.72      0.66 o 
   4   2   3      110.29      111.10      5.48 o 
   5   2   3      170.73      149.39      6.99 o 
  -8   3   3       36.66       32.61      1.64 o 
  -7   3   3      132.15      121.01      2.87 o 
  -6   3   3       48.37       56.86      1.68 o 
  -5   3   3       54.45       49.41      1.25 o 
  -4   3   3      155.06      139.80      2.49 o 
  -3   3   3      481.94      498.96      5.70 o 
  -2   3   3      117.85      104.40      1.80 o 
  -1   3   3      491.85      473.78      7.41 o 
   0   3   3      157.34      156.65      2.61 o 
   1   3   3      202.84      192.92      3.54 o 
   2   3   3        1.74        1.54      0.68 o 
   3   3   3      317.89      321.24      9.79 o 
   4   3   3       28.26       30.39      4.42 o 
  -8   4   3        6.21        5.14      0.88 o 
  -7   4   3      182.26      173.80      3.50 o 
  -6   4   3       55.18       55.02      1.52 o 
  -5   4   3      383.96      392.84      6.54 o 
  -4   4   3      116.26      121.83      4.39 o 
  -3   4   3      867.93      891.73      9.43 o 
  -2   4   3        1.50        2.97      0.58 o 
  -1   4   3     3618.60     3814.00     45.35 o 
   0   4   3       10.88       12.77      1.18 o 
   1   4   3      777.22      783.60     11.54 o 
   2   4   3        0.49       -0.38      1.15 o 
   3   4   3      476.04      486.20     13.34 o 
   4   4   3        7.57        5.96      2.04 o 
  -8   5   3        0.50        1.71      0.64 o 
  -7   5   3      317.98      343.55      7.53 o 
  -6   5   3        0.96        1.63      0.58 o 
  -5   5   3      852.33      875.73     14.96 o 
  -4   5   3       15.81       14.57      1.52 o 
  -3   5   3      761.12      718.51     12.47 o 
  -2   5   3       25.63       22.07      1.71 o 
  -1   5   3      956.94      982.87     14.77 o 
   0   5   3       33.00       36.07      2.06 o 
   1   5   3      667.91      691.46     13.08 o 
   2   5   3        3.64        3.73      1.28 o 
   3   5   3      485.26      501.05     22.55 o 
  -8   6   3       14.22       14.88      2.63 o 
  -7   6   3      403.66      399.98      8.60 o 
  -6   6   3       26.75       28.87      2.18 o 
  -5   6   3      722.10      726.00     16.82 o 
  -4   6   3      123.20      130.97      4.34 o 
  -3   6   3      227.34      219.08      5.89 o 
  -2   6   3      299.44      309.84      9.88 o 
  -1   6   3        6.47        6.32      1.22 o 
   0   6   3        5.72        7.85      1.76 o 
   1   6   3       50.24       56.21      5.39 o 
   2   6   3      265.38      272.46     11.01 o 
  -7   7   3      104.33       93.20      6.34 o 
  -6   7   3      338.93      342.73     15.82 o 
  -5   7   3       23.67       24.29      2.62 o 
  -4   7   3      111.90      108.67      4.16 o 
  -3   7   3      203.09      203.00      6.00 o 
  -2   7   3      110.51      123.28      4.56 o 
  -1   7   3       15.49       16.55      2.66 o 
   0   7   3      118.08      131.81      6.42 o 
   1   7   3       84.74       74.91      4.91 o 
  -7   8   3       45.47       41.40      3.67 o 
  -6   8   3      210.10      196.25      6.32 o 
  -5   8   3        4.04        3.51      1.13 o 
  -4   8   3      139.55      134.83      8.92 o 
  -3   8   3        3.94        2.51      1.13 o 
  -2   8   3      159.04      166.89      7.52 o 
  -1   8   3        2.69        1.11      1.40 o 
  -4   9   3      213.59      204.95      6.82 o 
   0  -9   4       73.61       56.00      4.11 o 
   1  -9   4      111.70      119.73      6.04 o 
   2  -9   4       14.35       14.85      2.96 o 
   3  -9   4      317.68      317.98     10.36 o 
   4  -9   4        0.84        0.06      1.15 o 
   5  -9   4      361.11      364.86      9.22 o 
  -2  -8   4       31.14       32.43      3.17 o 
  -1  -8   4        0.72        0.29      1.05 o 
   0  -8   4      159.91      148.19     13.80 o 
   1  -8   4      104.79      102.43      5.29 o 
   2  -8   4        0.50        1.66      1.27 o 
   3  -8   4      140.54      141.47      5.44 o 
   4  -8   4      158.93      161.32      5.32 o 
   5  -8   4      261.70      255.31      8.53 o 
   6  -8   4      146.30      161.91      7.09 o 
  -3  -7   4       87.33       84.39      4.24 o 
  -2  -7   4      136.40      156.64      4.49 o 
  -1  -7   4       30.96       32.96      1.93 o 
   0  -7   4      178.92      178.81      6.77 o 
   1  -7   4       31.17       30.49      3.20 o 
   2  -7   4      796.98      790.13     13.97 o 
   3  -7   4      114.61      114.47      4.06 o 
   4  -7   4      627.80      643.63     12.26 o 
   5  -7   4        1.69        2.52      1.28 o 
   6  -7   4      144.41      152.36     12.08 o 
  -4  -6   4      248.02      257.30      5.50 o 
  -3  -6   4       88.58       89.56      2.90 o 
  -2  -6   4      342.21      353.09      6.15 o 
  -1  -6   4       58.32       59.41      2.12 o 
   0  -6   4     1119.83     1156.52     15.62 o 
   1  -6   4       33.73       34.06      1.63 o 
   2  -6   4      488.42      476.87      7.72 o 
   3  -6   4       48.82       53.55      2.13 o 
   4  -6   4      300.12      291.31      5.13 o 
   5  -6   4      158.92      152.49     11.59 o 
   6  -6   4      216.39      226.65      5.51 o 
   7  -6   4       41.44       50.93      2.65 o 
  -5  -5   4       30.35       31.11      2.10 o 
  -4  -5   4      282.21      282.44      5.53 o 
  -3  -5   4      175.71      174.61      3.90 o 
  -2  -5   4      623.01      601.38      9.86 o 
  -1  -5   4        1.14        0.98      0.56 o 
   0  -5   4      605.25      564.57     12.72 o 
   1  -5   4      317.19      305.12      5.32 o 
   2  -5   4      176.34      157.47      3.52 o 
   3  -5   4       40.87       37.95      1.53 o 
   4  -5   4      260.18      260.64      4.24 o 
   5  -5   4       11.35        9.65      1.10 o 
   6  -5   4      136.57      130.85      3.53 o 
   7  -5   4       58.14       60.71      2.59 o 
  -6  -4   4       15.59       17.67      1.86 o 
  -5  -4   4      161.19      161.30      4.48 o 
  -4  -4   4      165.09      160.04      4.05 o 
  -3  -4   4       86.78       94.54      3.82 o 
  -2  -4   4      147.01      155.80      3.63 o 
  -1  -4   4      279.64      287.18      6.58 o 
   0  -4   4        9.50        6.27      0.68 o 
   1  -4   4      113.86      103.15      2.53 o 
   2  -4   4      637.84      668.14      8.44 o 
   3  -4   4      282.85      262.98      3.98 o 
   4  -4   4       69.08       65.63      1.86 o 
   5  -4   4      484.71      475.41      7.33 o 
   6  -4   4       72.17       71.06      2.67 o 
   7  -4   4      341.36      382.08      7.13 o 
  -6  -3   4        5.71        7.07      1.19 o 
  -5  -3   4      655.84      647.47     13.87 o 
  -4  -3   4      175.62      172.08      3.59 o 
  -3  -3   4     1194.29     1241.09     14.30 o 
  -2  -3   4        5.83        4.25      0.68 o 
  -1  -3   4      791.77      771.18     14.72 o 
   0  -3   4       29.73       31.76      1.19 o 
   1  -3   4      516.19      489.36      7.14 o 
   2  -3   4       32.78       37.38      1.18 o 
   3  -3   4      774.06      796.59      8.94 o 
   4  -3   4       44.49       48.28      1.79 o 
   5  -3   4     1189.61     1160.42     14.37 o 
   6  -3   4       60.45       61.67      3.32 o 
  -7  -2   4      251.21      253.45      5.96 o 
  -6  -2   4        0.55        1.15      0.69 o 
  -5  -2   4      510.53      497.86      8.12 o 
  -4  -2   4       26.79       29.54      1.45 o 
  -3  -2   4      462.62      422.26      5.64 o 
  -2  -2   4     1350.88     1322.03     45.07 o 
  -1  -2   4     2101.50     2082.14     30.51 o 
   0  -2   4      486.00      496.77      6.97 o 
   1  -2   4      622.70      662.91      7.16 o 
   2  -2   4       59.09       43.28      1.55 o 
   3  -2   4      459.67      443.21      5.63 o 
   4  -2   4      112.97      101.96      2.66 o 
   5  -2   4       41.44       45.87      2.01 o 
   6  -2   4      224.61      223.30      5.58 o 
  -7  -1   4      158.45      163.45      4.43 o 
  -6  -1   4      219.02      203.95      7.18 o 
  -5  -1   4        7.61        9.26      0.80 o 
  -4  -1   4      348.12      382.27      4.84 o 
  -3  -1   4      430.18      423.94      5.53 o 
  -2  -1   4     2630.79     2794.98     33.01 o 
  -1  -1   4     1250.12     1326.45     14.18 o 
   0  -1   4      566.09      529.63      7.22 o 
   1  -1   4      464.99      518.52      7.30 o 
   2  -1   4      737.12      751.51      8.25 o 
   3  -1   4       45.86       44.29      1.38 o 
   4  -1   4     1131.89     1108.93     15.33 o 
   5  -1   4      205.42      179.85      5.62 o 
   6  -1   4       88.48       88.69      9.84 o 
  -8   0   4      529.59      549.80      9.60 o 
  -7   0   4       62.44       60.93      2.38 o 
  -6   0   4      583.88      580.83      7.91 o 
  -5   0   4       28.69       25.82      1.50 o 
  -4   0   4      650.32      612.13      7.58 o 
  -3   0   4      152.83      182.90      3.49 o 
  -2   0   4      307.33      256.30      4.16 o 
  -1   0   4      124.33      134.79      2.51 o 
   0   0   4     1381.41     1475.31     21.56 o 
   1   0   4      101.07      112.57      1.90 o 
   2   0   4     2573.37     2639.95     25.30 o 
   3   0   4       30.64       28.89      1.18 o 
   4   0   4      168.84      175.07      5.27 o 
   5   0   4       19.99       16.56      2.71 o 
   6   0   4       97.47      100.15      5.92 o 
  -8   1   4      477.50      479.04      8.40 o 
  -7   1   4       66.14       63.90      2.10 o 
  -6   1   4      137.30      141.95      2.90 o 
  -5   1   4      118.27      109.74      2.44 o 
  -4   1   4      474.06      473.03      6.02 o 
  -3   1   4      339.50      343.98      5.48 o 
  -2   1   4      236.72      221.00      2.71 o 
  -1   1   4     2767.27     3163.17     32.36 o 
   0   1   4     1134.81     1208.15     18.31 o 
   1   1   4       51.43       46.01      1.49 o 
   2   1   4      299.28      304.55      9.17 o 
   3   1   4      336.24      335.02      7.42 o 
   4   1   4      126.90      122.53      9.09 o 
   5   1   4       20.86       19.94      3.09 o 
  -8   2   4        8.20        9.76      1.07 o 
  -7   2   4      133.19      124.52      2.95 o 
  -6   2   4       38.75       34.36      1.28 o 
  -5   2   4      598.86      590.25      6.57 o 
  -4   2   4      886.80      928.88     12.60 o 
  -3   2   4      101.04       87.87      3.31 o 
  -2   2   4       10.84        7.24      0.77 o 
  -1   2   4     2215.33     2423.61     22.96 o 
   0   2   4       32.19       37.63      1.83 o 
   1   2   4     1014.71      992.40     13.26 o 
   2   2   4        0.91        0.84      0.79 o 
   3   2   4      120.41      122.43      8.06 o 
   4   2   4      178.88      182.25      7.53 o 
  -8   3   4       91.91       91.56      2.61 o 
  -7   3   4       15.51       20.40      1.22 o 
  -6   3   4       58.28       51.88      1.37 o 
  -5   3   4      848.50      837.79      8.92 o 
  -4   3   4       61.82       56.94      1.56 o 
  -3   3   4     1284.52     1245.30     12.45 o 
  -2   3   4      185.70      197.31      2.89 o 
  -1   3   4     3530.22     3691.29     50.17 o 
   0   3   4      490.46      495.56      7.59 o 
   1   3   4      696.04      694.74     12.55 o 
   2   3   4       69.11       67.06      4.67 o 
   3   3   4      299.22      293.42      9.69 o 
   4   3   4       10.48       16.53      2.79 o 
  -8   4   4        0.86        1.09      0.55 o 
  -7   4   4      345.64      345.12      5.84 o 
  -6   4   4        0.59        0.45      0.51 o 
  -5   4   4     1528.51     1552.35     17.56 o 
  -4   4   4       92.72       85.23      2.04 o 
  -3   4   4      358.66      341.64      7.40 o 
  -2   4   4      909.06      982.88     14.45 o 
  -1   4   4      379.44      361.29      8.29 o 
   0   4   4      135.72      125.45      4.09 o 
   1   4   4       90.51       92.90      3.84 o 
   2   4   4      198.49      202.06      8.01 o 
   3   4   4       77.78       84.60      7.64 o 
  -8   5   4       28.66       33.24      2.46 o 
  -7   5   4      929.04      935.50     15.51 o 
  -6   5   4      312.14      323.50      5.96 o 
  -5   5   4       48.11       46.07      4.03 o 
  -4   5   4        1.50        1.33      0.81 o 
  -3   5   4       60.35       52.25      2.59 o 
  -2   5   4      425.95      440.22     15.53 o 
  -1   5   4       89.59       87.85      4.15 o 
   0   5   4       94.51       91.16      4.93 o 
   1   5   4      138.39      137.39      4.83 o 
   2   5   4      445.60      453.11     10.47 o 
  -8   6   4      251.82      245.71      6.50 o 
  -7   6   4        1.80        1.52      1.84 o 
  -6   6   4      714.19      692.72     13.27 o 
  -5   6   4       12.19       11.82      1.61 o 
  -4   6   4      310.97      309.81      7.39 o 
  -3   6   4        9.25       10.75      1.63 o 
  -2   6   4      285.31      269.19     14.80 o 
  -1   6   4       98.82       94.00      5.11 o 
   0   6   4       51.25       49.69      5.51 o 
   1   6   4      105.86       97.11      5.50 o 
  -7   7   4        1.99        3.94      1.55 o 
  -6   7   4        7.87        6.10      1.38 o 
  -5   7   4       31.60       33.15      2.37 o 
  -4   7   4      870.04      883.71     16.17 o 
  -3   7   4      125.41      132.33      6.40 o 
  -2   7   4       96.75       91.31      8.76 o 
  -1   7   4        1.83        1.86      1.37 o 
   0   7   4       36.16       38.54      3.62 o 
  -6   8   4       17.41       18.79      2.29 o 
  -5   8   4      261.18      260.89      8.43 o 
  -4   8   4        3.32        3.14      2.67 o 
  -3   8   4      393.09      398.45     12.85 o 
  -2   8   4        0.83        0.93      1.65 o 
   0  -9   5      143.84      143.32     11.10 o 
   1  -9   5       66.07       69.95      6.60 o 
   2  -9   5      152.24      149.39      6.95 o 
   3  -9   5        1.14        4.93      2.06 o 
   4  -9   5      252.63      271.48     11.65 o 
  -2  -8   5      169.81      185.18      7.79 o 
  -1  -8   5       35.36       25.73      2.80 o 
   0  -8   5      220.21      227.90     19.81 o 
   1  -8   5       27.31       29.67      7.08 o 
   2  -8   5       60.61       69.32      4.34 o 
   3  -8   5       11.31       14.44      2.45 o 
   4  -8   5      718.99      726.88     14.03 o 
   5  -8   5       25.10       23.51      4.47 o 
  -3  -7   5       37.43       35.17      1.96 o 
  -2  -7   5      599.78      625.08      9.54 o 
  -1  -7   5       34.32       38.15      2.02 o 
   0  -7   5      340.65      335.40      7.80 o 
   1  -7   5       89.07       71.50      4.20 o 
   2  -7   5      222.32      235.83      6.11 o 
   3  -7   5        4.50        3.35      1.03 o 
   4  -7   5      291.25      312.58      7.64 o 
   5  -7   5       33.09       32.34      2.96 o 
   6  -7   5       55.75       59.65      5.08 o 
  -4  -6   5       77.03       76.30      2.81 o 
  -3  -6   5       56.98       57.51      2.33 o 
  -2  -6   5      202.81      196.48      4.29 o 
  -1  -6   5        8.33       10.70      1.29 o 
   0  -6   5      288.46      269.71      6.43 o 
   1  -6   5        0.79        0.75      0.78 o 
   2  -6   5      528.39      525.47      8.51 o 
   3  -6   5      243.49      232.02      5.01 o 
   4  -6   5        1.81        1.51      0.67 o 
   5  -6   5        7.26        6.66      1.12 o 
   6  -6   5       47.03       48.35     10.80 o 
  -5  -5   5       87.06       92.50      3.49 o 
  -4  -5   5        1.64        3.35      0.75 o 
  -3  -5   5      151.28      160.79      3.73 o 
  -2  -5   5       46.58       42.28      1.99 o 
  -1  -5   5       61.86       59.08      2.68 o 
   0  -5   5        0.72        0.68      0.66 o 
   1  -5   5     1380.89     1383.98     18.04 o 
   2  -5   5      321.72      321.34      5.82 o 
   3  -5   5      503.27      493.62      7.21 o 
   4  -5   5        4.89        5.72      0.77 o 
   5  -5   5      444.03      434.88      7.12 o 
   6  -5   5       31.88       37.33      2.62 o 
  -6  -4   5       12.67       12.03      1.52 o 
  -5  -4   5      238.99      229.62      5.45 o 
  -4  -4   5      119.61      124.96      3.22 o 
  -3  -4   5      262.36      243.45      5.74 o 
  -2  -4   5       29.79       26.47      2.71 o 
  -1  -4   5      409.25      401.88      9.40 o 
   0  -4   5      123.70      124.10      3.15 o 
   1  -4   5      766.48      776.99     16.37 o 
   2  -4   5      417.39      404.48      5.94 o 
   3  -4   5      342.97      337.91      4.90 o 
   4  -4   5       47.59       47.79      2.27 o 
   5  -4   5      462.18      489.10      7.70 o 
   6  -4   5      152.90      152.91      5.35 o 
  -6  -3   5      170.72      162.21      4.49 o 
  -5  -3   5      402.91      380.85      7.07 o 
  -4  -3   5      214.61      221.43      4.18 o 
  -3  -3   5      386.76      349.27      6.18 o 
  -2  -3   5      745.96      757.78     12.56 o 
  -1  -3   5      212.08      198.48      4.72 o 
   0  -3   5     1067.01     1031.81     13.47 o 
   1  -3   5      133.44      126.34      4.26 o 
   2  -3   5       22.08       19.33      0.96 o 
   3  -3   5        7.06        8.03      0.79 o 
   4  -3   5      765.56      758.24     10.05 o 
   5  -3   5       14.81       18.28      1.65 o 
   6  -3   5      208.61      209.64      8.41 o 
  -7  -2   5       27.53       25.15      1.88 o 
  -6  -2   5      393.52      380.70      7.11 o 
  -5  -2   5        4.61        6.55      1.05 o 
  -4  -2   5      861.03      865.35     12.00 o 
  -3  -2   5       28.67       28.16      1.68 o 
  -2  -2   5     2128.06     2178.59     41.62 o 
  -1  -2   5      178.96      163.60      6.41 o 
   0  -2   5     1746.07     1758.35     24.27 o 
   1  -2   5      150.77      164.08      2.66 o 
   2  -2   5      528.06      531.92      7.59 o 
   3  -2   5      248.13      239.67      4.05 o 
   4  -2   5      381.56      409.53      7.33 o 
   5  -2   5        0.78        1.25      1.44 o 
   6  -2   5      192.00      190.10      8.13 o 
  -7  -1   5       17.59       17.74      1.54 o 
  -6  -1   5      509.19      515.04     10.77 o 
  -5  -1   5      243.53      233.01      4.02 o 
  -4  -1   5      342.63      329.84      5.81 o 
  -3  -1   5        2.18        3.97      0.99 o 
  -2  -1   5     1721.77     1749.37     21.43 o 
  -1  -1   5      509.53      580.66     10.21 o 
   0  -1   5     1942.82     2098.58     25.31 o 
   1  -1   5      174.18      182.44      3.50 o 
   2  -1   5     1262.40     1306.92     15.50 o 
   3  -1   5       19.58       21.89      1.64 o 
   4  -1   5      447.69      426.95     14.85 o 
   5  -1   5       39.30       42.06      3.57 o 
  -8   0   5      439.70      461.25      8.73 o 
  -7   0   5       69.31       68.52      2.48 o 
  -6   0   5       60.54       61.87      2.00 o 
  -5   0   5        3.85        3.64      0.52 o 
  -4   0   5      196.08      195.72      3.24 o 
  -3   0   5        7.18        7.35      0.80 o 
  -2   0   5      313.03      292.82      4.03 o 
  -1   0   5      198.30      210.15      4.06 o 
   0   0   5      206.26      192.36      4.56 o 
   1   0   5      129.20      119.90      3.48 o 
   2   0   5      682.41      722.74     12.67 o 
   3   0   5      459.37      436.41     11.70 o 
   4   0   5      269.00      234.21      8.45 o 
   5   0   5      162.93      152.55      9.11 o 
  -8   1   5       31.17       35.29      1.85 o 
  -7   1   5       37.92       46.63      1.71 o 
  -6   1   5       41.83       36.85      1.31 o 
  -5   1   5      474.75      460.50      6.23 o 
  -4   1   5      744.60      791.17     11.16 o 
  -3   1   5      491.96      474.29      5.98 o 
  -2   1   5       14.57       20.14      0.71 o 
  -1   1   5      466.48      473.98      6.17 o 
   0   1   5      238.99      235.13      5.38 o 
   1   1   5     1574.77     1555.23     23.84 o 
   2   1   5       36.50       35.62      2.16 o 
   3   1   5      820.48      813.65     18.75 o 
   4   1   5        1.08        0.51      1.71 o 
  -8   2   5        7.92        9.36      1.00 o 
  -7   2   5      127.03      124.35      3.11 o 
  -6   2   5        2.76        1.83      0.46 o 
  -5   2   5     1508.11     1523.52     19.96 o 
  -4   2   5      841.09      900.93     12.50 o 
  -3   2   5      739.51      696.98      8.14 o 
  -2   2   5      499.63      562.57      6.28 o 
  -1   2   5      679.95      658.30      9.44 o 
   0   2   5        1.08        1.15      0.70 o 
   1   2   5      296.53      296.42      6.88 o 
   2   2   5      274.14      266.72      9.97 o 
   3   2   5        6.41        7.33      1.88 o 
   4   2   5       14.55       15.99      2.87 o 
  -8   3   5        0.55        1.40      0.72 o 
  -7   3   5      227.12      207.80      3.64 o 
  -6   3   5      314.82      315.18      4.15 o 
  -5   3   5      407.85      424.26      7.31 o 
  -4   3   5        3.10        3.64      0.40 o 
  -3   3   5      598.72      586.34      6.64 o 
  -2   3   5      398.09      409.86      5.73 o 
  -1   3   5      402.70      410.34      8.33 o 
   0   3   5      946.19      934.07     15.96 o 
   1   3   5      383.20      373.36      9.65 o 
   2   3   5      370.82      357.63      8.52 o 
   3   3   5        0.52        1.38      1.40 o 
  -8   4   5      210.78      208.54      4.28 o 
  -7   4   5        0.95        2.33      0.71 o 
  -6   4   5      743.91      759.17     10.85 o 
  -5   4   5       16.09       18.02      1.72 o 
  -4   4   5       77.81       71.04      2.29 o 
  -3   4   5      338.82      329.41      8.96 o 
  -2   4   5     1285.37     1293.56     20.66 o 
  -1   4   5      102.47       91.95      3.46 o 
   0   4   5      484.91      467.03     11.03 o 
   1   4   5      211.62      208.82      6.97 o 
   2   4   5       62.60       61.75      3.40 o 
  -8   5   5      212.00      195.32      8.89 o 
  -7   5   5       54.32       52.91      2.63 o 
  -6   5   5      439.16      458.95     10.36 o 
  -5   5   5      667.66      652.30     13.38 o 
  -4   5   5     1511.19     1546.45     24.09 o 
  -3   5   5       83.87       78.02      4.39 o 
  -2   5   5      328.05      316.49      9.85 o 
  -1   5   5        4.99        6.33      1.70 o 
   0   5   5       80.39       87.99      4.91 o 
   1   5   5       19.65       19.60      2.20 o 
  -7   6   5       40.66       36.71      3.31 o 
  -6   6   5      194.64      195.03      5.95 o 
  -5   6   5       44.68       44.14      3.57 o 
  -4   6   5        6.59        5.68      1.69 o 
  -3   6   5      618.38      613.34     15.94 o 
  -2   6   5       89.15       86.81      5.06 o 
  -1   6   5        5.77        8.72      2.03 o 
   0   6   5      257.19      263.31      9.69 o 
  -7   7   5      120.61      129.26      5.10 o 
  -6   7   5       38.22       38.94      4.41 o 
  -5   7   5      845.81      817.97     20.17 o 
  -4   7   5       60.30       57.68      4.33 o 
  -3   7   5      189.49      185.29      8.03 o 
  -2   7   5        9.59        5.57      1.78 o 
  -1   7   5      253.54      259.28      9.97 o 
  -5   8   5       40.56       37.95      3.83 o 
  -4   8   5      130.54      114.55      6.51 o 
   0  -9   6      139.43      131.40      6.56 o 
   1  -9   6        7.32       11.23      2.48 o 
   2  -9   6       32.13       42.32      3.80 o 
   3  -9   6        0.81       -0.07      1.31 o 
   4  -9   6      321.19      349.07     11.26 o 
  -2  -8   6       55.46       57.69      4.28 o 
  -1  -8   6       39.44       36.44      3.30 o 
   0  -8   6       98.02      104.44      5.46 o 
   1  -8   6       51.29       47.85      3.73 o 
   2  -8   6      134.26      123.25      5.89 o 
   3  -8   6        7.27       12.50      4.75 o 
   4  -8   6      102.86      105.00      4.36 o 
   5  -8   6       38.83       48.43      3.82 o 
  -3  -7   6      138.81      144.45      4.36 o 
  -2  -7   6      102.92      102.29      3.59 o 
  -1  -7   6      130.56      147.35      4.21 o 
   0  -7   6       48.07       45.96      2.62 o 
   1  -7   6       61.95       61.32      3.92 o 
   2  -7   6       17.37       15.87      2.40 o 
   3  -7   6      339.84      347.97      8.13 o 
   4  -7   6       31.27       33.02      2.35 o 
   5  -7   6      385.38      404.27     11.69 o 
  -4  -6   6        0.52        1.12      0.71 o 
  -3  -6   6      105.82      104.58      3.17 o 
  -2  -6   6       75.70       71.20      3.17 o 
  -1  -6   6      385.94      376.19      8.63 o 
   0  -6   6        1.18        2.09      1.14 o 
   1  -6   6      870.53      860.72     14.78 o 
   2  -6   6       23.59       24.12      1.57 o 
   3  -6   6      894.13      929.33     13.73 o 
   4  -6   6       14.57       15.35      1.50 o 
   5  -6   6      124.52      137.00      4.83 o 
  -5  -5   6       54.67       50.75      2.85 o 
  -4  -5   6       36.21       38.32      1.93 o 
  -3  -5   6      237.77      218.46      5.09 o 
  -2  -5   6       36.23       38.09      1.89 o 
  -1  -5   6      524.54      482.41      9.46 o 
   0  -5   6        5.81        6.00      1.12 o 
   1  -5   6      925.50      925.23     13.03 o 
   2  -5   6      261.90      258.40      5.25 o 
   3  -5   6      112.37      109.22      3.27 o 
   4  -5   6      313.49      309.45     13.40 o 
   5  -5   6       46.21       56.20      3.04 o 
   6  -5   6        6.75       11.37      2.26 o 
  -6  -4   6      234.36      232.25      5.80 o 
  -5  -4   6       65.71       63.59      2.68 o 
  -4  -4   6      309.39      310.05      5.55 o 
  -3  -4   6      212.77      192.42      4.44 o 
  -2  -4   6       92.08       92.67      3.37 o 
  -1  -4   6        3.81        4.37      1.05 o 
   0  -4   6      649.22      658.62     12.04 o 
   1  -4   6        2.05        2.10      0.66 o 
   2  -4   6      594.01      586.28      9.12 o 
   3  -4   6        3.23        2.26      0.70 o 
   4  -4   6       42.14       47.55      2.56 o 
   5  -4   6      140.59      121.64      5.89 o 
   6  -4   6      212.11      210.31      8.62 o 
  -6  -3   6      182.50      174.68      4.64 o 
  -5  -3   6       22.62       21.76      1.36 o 
  -4  -3   6      690.02      681.67     10.40 o 
  -3  -3   6       12.88       14.13      1.62 o 
  -2  -3   6     1475.76     1500.66     22.49 o 
  -1  -3   6     1161.38     1237.69     18.64 o 
   0  -3   6     1288.68     1322.10     17.08 o 
   1  -3   6        4.46        4.89      0.77 o 
   2  -3   6      170.36      171.50      3.85 o 
   3  -3   6       15.61       15.34      1.25 o 
   4  -3   6      335.52      325.44      9.94 o 
   5  -3   6        7.99       10.25      2.11 o 
  -7  -2   6        3.60        3.92      0.95 o 
  -6  -2   6      141.56      136.30      3.75 o 
  -5  -2   6       74.59       75.51      2.26 o 
  -4  -2   6      820.42      786.33     11.19 o 
  -3  -2   6       70.45       59.46      3.41 o 
  -2  -2   6      406.50      387.35      6.06 o 
  -1  -2   6     1022.15     1083.64     15.11 o 
   0  -2   6      382.11      371.19      5.96 o 
   1  -2   6       31.00       26.30      1.31 o 
   2  -2   6      297.34      314.35      5.59 o 
   3  -2   6        1.09        0.57      0.58 o 
   4  -2   6      431.63      407.06     11.80 o 
   5  -2   6      158.20      152.04      6.90 o 
  -7  -1   6       24.97       23.38      1.61 o 
  -6  -1   6      305.75      294.49      6.24 o 
  -5  -1   6       19.75       20.07      1.33 o 
  -4  -1   6       44.49       42.87      1.70 o 
  -3  -1   6      157.08      164.41      3.63 o 
  -2  -1   6       17.94       27.99      1.10 o 
  -1  -1   6     1351.12     1422.18     14.16 o 
   0  -1   6     1442.38     1544.51     23.38 o 
   1  -1   6     1047.51     1028.32     16.75 o 
   2  -1   6       36.50       28.22      1.90 o 
   3  -1   6     1105.02     1098.19     18.45 o 
   4  -1   6        0.73        0.98      1.49 o 
   5  -1   6      237.65      233.18      9.25 o 
  -8   0   6       53.97       48.53      2.23 o 
  -7   0   6      272.51      269.18      6.62 o 
  -6   0   6        8.94        6.44      0.82 o 
  -5   0   6     1101.18     1149.78     16.04 o 
  -4   0   6       76.05       78.75      3.04 o 
  -3   0   6      165.36      148.58      2.68 o 
  -2   0   6      763.74      838.76      8.79 o 
  -1   0   6      605.41      607.08      9.37 o 
   0   0   6       16.01       17.08      1.43 o 
   1   0   6      823.60      859.51     14.69 o 
   2   0   6      157.54      144.71      4.52 o 
   3   0   6      728.27      676.16     16.49 o 
   4   0   6       10.04        8.84      2.17 o 
  -8   1   6        1.38        2.14      0.65 o 
  -7   1   6      781.68      779.97     10.91 o 
  -6   1   6      214.96      209.37      3.27 o 
  -5   1   6      451.41      443.53      7.98 o 
  -4   1   6       40.72       40.10      1.72 o 
  -3   1   6     1181.99     1196.53     12.05 o 
  -2   1   6      182.62      182.39      3.54 o 
  -1   1   6      692.33      702.86     12.28 o 
   0   1   6        4.01        2.10      0.85 o 
   1   1   6      232.18      215.23      5.69 o 
   2   1   6      357.27      341.46      8.00 o 
   3   1   6      141.29      137.72      6.38 o 
   4   1   6       51.97       53.18      4.38 o 
  -8   2   6      153.87      152.16      5.27 o 
  -7   2   6       13.50       11.86      0.82 o 
  -6   2   6      643.16      664.18     15.74 o 
  -5   2   6      156.51      158.03      3.89 o 
  -4   2   6      293.85      287.53      4.58 o 
  -3   2   6       91.44       98.60      2.10 o 
  -2   2   6      918.66      923.43     22.02 o 
  -1   2   6       83.85       76.53      3.05 o 
   0   2   6      159.76      143.51      6.23 o 
   1   2   6      138.84      142.06      4.67 o 
   2   2   6      105.97       97.68      4.01 o 
   3   2   6       44.63       40.88      3.70 o 
  -8   3   6      248.95      248.22      4.34 o 
  -7   3   6       27.34       27.84      1.04 o 
  -6   3   6      183.15      192.09      5.38 o 
  -5   3   6      573.77      573.03      9.29 o 
  -4   3   6     2116.40     2192.00     21.29 o 
  -3   3   6       58.69       58.18      5.05 o 
  -2   3   6      832.79      841.54     14.66 o 
  -1   3   6      108.71      101.16      3.72 o 
   0   3   6      525.27      524.33     10.70 o 
   1   3   6       92.52       87.06      3.78 o 
   2   3   6      541.12      559.90     11.97 o 
   3   3   6        8.78       10.47      2.42 o 
  -8   4   6      272.95      298.85     15.10 o 
  -7   4   6        0.68        2.06      0.60 o 
  -6   4   6      333.14      356.96      8.19 o 
  -5   4   6       21.46       19.77      1.48 o 
  -4   4   6      102.98       97.54      2.96 o 
  -3   4   6       22.60       23.67      1.78 o 
  -2   4   6      308.57      316.18      7.42 o 
  -1   4   6        6.49        7.84      1.35 o 
   0   4   6      827.39      842.23     18.73 o 
   1   4   6       52.57       51.25      3.07 o 
   2   4   6       70.76       71.62      4.94 o 
  -8   5   6      138.63      146.67      4.37 o 
  -7   5   6       85.22       88.96      3.93 o 
  -6   5   6      159.75      176.59      9.08 o 
  -5   5   6      644.35      684.37     35.23 o 
  -4   5   6       94.93       94.56      5.02 o 
  -3   5   6       55.06       56.03      4.52 o 
  -2   5   6       11.85       11.62      4.30 o 
  -1   5   6      543.36      529.48     14.52 o 
   0   5   6       54.79       59.41      4.24 o 
   1   5   6      108.52      120.30      4.98 o 
  -7   6   6      186.45      189.56      6.15 o 
  -6   6   6       87.65       93.30      4.05 o 
  -5   6   6      272.50      263.38      9.47 o 
  -4   6   6       73.66       63.86      4.42 o 
  -3   6   6      334.11      354.61     11.44 o 
  -2   6   6       13.55       15.72      2.66 o 
  -1   6   6      130.24      126.46      6.51 o 
  -6   7   6        0.52        0.35      1.27 o 
  -5   7   6       66.64       65.45      5.43 o 
  -4   7   6       24.27       26.42      3.31 o 
  -3   7   6       25.91       25.80      3.85 o 
  -2   7   6      278.43      265.18     14.75 o 
   1  -9   7       48.40       49.42      4.13 o 
   2  -9   7       45.03       42.46      3.80 o 
  -2  -8   7        1.44        3.25      1.57 o 
  -1  -8   7      167.38      182.53      7.70 o 
   0  -8   7        5.91        6.91      1.89 o 
   1  -8   7      195.83      191.25      7.72 o 
   2  -8   7        8.12        3.75      1.99 o 
   3  -8   7      326.78      353.13     10.97 o 
   4  -8   7       33.68       35.46      3.36 o 
  -3  -7   7      142.02      152.59      4.18 o 
  -2  -7   7       27.47       28.50      1.95 o 
  -1  -7   7      683.54      675.14     11.20 o 
   0  -7   7        2.33        2.17      0.94 o 
   1  -7   7      584.51      582.14     11.55 o 
   2  -7   7       59.04       52.60      2.81 o 
   3  -7   7      228.68      237.60      8.19 o 
   4  -7   7       44.12       51.92      3.02 o 
  -4  -6   7        5.14        5.86      1.87 o 
  -3  -6   7       81.64       75.13      3.46 o 
  -2  -6   7       34.41       37.60      2.04 o 
  -1  -6   7      512.40      493.12     10.19 o 
   0  -6   7       55.82       55.55      2.79 o 
   1  -6   7      163.20      159.83      7.12 o 
   2  -6   7      120.06      114.41      4.07 o 
   3  -6   7       65.90       72.15      2.80 o 
   4  -6   7       22.72       28.35      3.05 o 
   5  -6   7       38.08       35.02      3.16 o 
  -5  -5   7        1.64        1.24      0.87 o 
  -4  -5   7       46.79       47.41      2.12 o 
  -3  -5   7      121.68      114.82      3.55 o 
  -2  -5   7      362.48      373.17      8.34 o 
  -1  -5   7      232.97      226.87      5.86 o 
   0  -5   7      243.37      232.85      7.05 o 
   1  -5   7        3.57        3.95      1.31 o 
   2  -5   7      721.35      748.98     11.48 o 
   3  -5   7       29.96       31.27      1.90 o 
   4  -5   7      197.58      202.00      7.53 o 
   5  -5   7        4.34        3.14      1.40 o 
  -6  -4   7       58.38       61.47      2.83 o 
  -5  -4   7        1.14        3.61      0.77 o 
  -4  -4   7      347.83      328.40      6.60 o 
  -3  -4   7       36.89       36.98      2.27 o 
  -2  -4   7      277.57      262.77      6.36 o 
  -1  -4   7       14.66       14.29      1.48 o 
   0  -4   7       83.10       72.88      2.88 o 
   1  -4   7        0.61        1.42      0.64 o 
   2  -4   7      359.45      372.46      6.76 o 
   3  -4   7       41.90       41.84      2.40 o 
   4  -4   7      262.64      255.43      8.80 o 
   5  -4   7      113.15      115.04      6.00 o 
  -6  -3   7       79.97       76.47      3.47 o 
  -5  -3   7       20.74       21.75      1.36 o 
  -4  -3   7      648.34      621.62      9.78 o 
  -3  -3   7      130.91      128.26      4.11 o 
  -2  -3   7        0.82        0.60      0.68 o 
  -1  -3   7      304.30      299.67      6.41 o 
   0  -3   7      305.55      316.35      5.61 o 
   1  -3   7     1539.41     1536.17     19.99 o 
   2  -3   7      194.22      185.25      5.20 o 
   3  -3   7      303.97      298.06      7.27 o 
   4  -3   7       10.28       10.34      2.00 o 
   5  -3   7      191.06      163.87      7.39 o 
  -7  -2   7        5.33        5.93      1.02 o 
  -6  -2   7       17.90       18.77      1.44 o 
  -5  -2   7      462.75      478.23      8.12 o 
  -4  -2   7      235.45      230.04      5.89 o 
  -3  -2   7      358.39      360.72      7.56 o 
  -2  -2   7        6.08        7.86      0.85 o 
  -1  -2   7     2048.83     2072.56     32.50 o 
   0  -2   7       39.33       39.25      1.58 o 
   1  -2   7     1169.29     1164.81     24.02 o 
   2  -2   7       51.27       51.85      2.62 o 
   3  -2   7      274.22      259.71     10.73 o 
   4  -2   7       24.58       27.88      4.35 o 
  -7  -1   7      438.99      425.13      7.57 o 
  -6  -1   7       32.85       31.74      1.62 o 
  -5  -1   7     1090.57     1113.90     15.03 o 
  -4  -1   7      525.69      517.57      9.85 o 
  -3  -1   7     1017.54     1007.24     13.71 o 
  -2  -1   7        1.32        1.47      0.51 o 
  -1  -1   7     1849.60     1962.59     31.15 o 
   0  -1   7      382.98      353.34      9.26 o 
   1  -1   7        6.50        6.75      1.47 o 
   2  -1   7       14.93       11.15      1.50 o 
   3  -1   7      743.74      704.96     17.28 o 
   4  -1   7        0.50        0.50      1.11 o 
  -7   0   7      299.90      310.12      5.78 o 
  -6   0   7      322.74      342.58      6.71 o 
  -5   0   7      795.58      804.06     11.21 o 
  -4   0   7       14.07       14.01      1.29 o 
  -3   0   7        7.35        5.59      0.56 o 
  -2   0   7      543.23      529.75      9.98 o 
  -1   0   7      124.26      115.26      5.51 o 
   0   0   7       74.38       75.71      3.14 o 
   1   0   7      516.26      520.77     10.44 o 
   2   0   7        1.82        1.27      0.84 o 
   3   0   7       56.46       51.52      6.56 o 
   4   0   7      187.93      182.31      8.10 o 
  -8   1   7       75.08       67.15      2.31 o 
  -7   1   7       65.61       63.20      1.98 o 
  -6   1   7      510.33      502.34      9.34 o 
  -5   1   7      539.58      560.52      9.18 o 
  -4   1   7     1649.10     1689.05     18.71 o 
  -3   1   7       77.58       81.10      4.19 o 
  -2   1   7      335.61      304.18      6.92 o 
  -1   1   7        9.36        6.68      1.19 o 
   0   1   7        1.17        1.27      0.83 o 
   1   1   7        0.48        1.42      0.79 o 
   2   1   7      819.52      837.27     15.63 o 
   3   1   7        5.58        7.27      2.96 o 
  -8   2   7      425.03      467.49      8.86 o 
  -7   2   7       22.96       19.86      1.77 o 
  -6   2   7      177.87      173.07      4.52 o 
  -5   2   7       31.62       31.46      2.02 o 
  -4   2   7       98.54       97.98      1.98 o 
  -3   2   7      689.14      674.77     15.54 o 
  -2   2   7      956.80      931.11     22.73 o 
  -1   2   7      107.49      100.98      3.82 o 
   0   2   7      832.94      862.57     15.58 o 
   1   2   7       16.16       14.80      1.76 o 
   2   2   7      137.52      140.77      5.15 o 
   3   2   7       13.29       11.74      2.56 o 
  -8   3   7      188.28      206.41      4.99 o 
  -7   3   7       15.29       15.68      1.98 o 
  -6   3   7        6.55        3.91      1.42 o 
  -5   3   7      375.88      397.04      5.01 o 
  -4   3   7      458.50      446.42     10.81 o 
  -3   3   7       81.31       75.17      3.22 o 
  -2   3   7       26.23       34.20      2.58 o 
  -1   3   7      598.00      578.00     17.04 o 
   0   3   7      180.49      178.02      5.64 o 
   1   3   7      565.75      547.52     11.86 o 
   2   3   7        3.09        2.71      1.58 o 
  -7   4   7       90.85       96.66      6.50 o 
  -6   4   7      108.01      116.17      4.30 o 
  -5   4   7      254.87      241.21      8.41 o 
  -4   4   7      127.74      120.38      6.37 o 
  -3   4   7      384.24      379.98      8.69 o 
  -2   4   7      123.99      111.27      5.07 o 
  -1   4   7      476.35      497.36     10.85 o 
   0   4   7       19.01       17.76      2.17 o 
   1   4   7      283.74      290.66     18.72 o 
  -7   5   7      433.21      486.90     10.85 o 
  -6   5   7       24.33       24.13      2.91 o 
  -5   5   7      667.70      654.36     32.87 o 
  -4   5   7       20.84       19.94      2.89 o 
  -3   5   7       53.31       47.77      3.82 o 
  -2   5   7       16.62       14.69      2.48 o 
  -1   5   7      184.75      192.07      8.06 o 
   0   5   7        9.79        9.93      2.64 o 
  -6   6   7       85.02       87.25      5.36 o 
  -5   6   7       88.83       76.16      4.99 o 
  -4   6   7       28.77       38.01      3.58 o 
  -3   6   7       35.38       30.20      3.21 o 
  -2   6   7       54.81       54.11      4.32 o 
  -1  -8   8      185.68      176.22      7.62 o 
   0  -8   8       50.34       50.42      3.95 o 
   1  -8   8      124.16      136.00      6.87 o 
   2  -8   8        6.41        7.39      1.93 o 
   3  -8   8       54.29       54.78      4.17 o 
  -3  -7   8       20.60       19.06      1.75 o 
  -2  -7   8      258.94      270.23      6.37 o 
  -1  -7   8        0.43        0.23      0.90 o 
   0  -7   8      154.72      158.63      5.23 o 
   1  -7   8       39.38       44.40      3.43 o 
   2  -7   8      108.04      110.68      4.33 o 
   3  -7   8        5.64        4.05      1.69 o 
  -4  -6   8       43.04       49.86      2.59 o 
  -3  -6   8        2.51        1.59      0.74 o 
  -2  -6   8      103.38      101.21      4.11 o 
  -1  -6   8       88.39       87.14      3.71 o 
   0  -6   8      189.16      189.19      5.54 o 
   1  -6   8       62.37       56.52      3.45 o 
   2  -6   8      560.28      583.52     11.59 o 
   3  -6   8        1.08        1.48      0.82 o 
   4  -6   8      369.42      403.52     11.96 o 
  -5  -5   8        1.11        1.37      0.74 o 
  -4  -5   8       74.13       67.77      2.89 o 
  -3  -5   8       25.27       25.79      2.09 o 
  -2  -5   8       29.26       25.07      2.59 o 
  -1  -5   8        0.51        0.12      0.61 o 
   0  -5   8      305.07      289.22      6.90 o 
   1  -5   8      319.21      310.97      7.29 o 
   2  -5   8        2.46        3.11      0.84 o 
   3  -5   8      417.61      434.01      9.72 o 
   4  -5   8      110.71      102.02      5.48 o 
  -5  -4   8      162.14      159.98      4.10 o 
  -4  -4   8      410.84      387.56      9.89 o 
  -3  -4   8      127.71      123.59      4.34 o 
  -2  -4   8      103.78      102.27      3.73 o 
  -1  -4   8      314.00      293.43      6.79 o 
   0  -4   8       75.87       69.93      2.89 o 
   1  -4   8      749.30      761.27     11.48 o 
   2  -4   8       48.10       54.63      2.83 o 
   3  -4   8      342.21      337.56     18.05 o 
   4  -4   8        5.05        3.83      1.41 o 
  -6  -3   8        2.25        2.87      0.86 o 
  -5  -3   8      511.38      502.40      8.84 o 
  -4  -3   8       29.66       30.19      2.14 o 
  -3  -3   8     1719.86     1685.75     25.91 o 
  -2  -3   8       30.77       26.22      1.80 o 
  -1  -3   8     1590.55     1585.65     35.54 o 
   0  -3   8       40.62       38.27      2.23 o 
   1  -3   8        5.08        7.09      1.27 o 
   2  -3   8       15.78       15.02      2.88 o 
   3  -3   8      332.26      336.44      8.30 o 
   4  -3   8       18.63       16.61      3.76 o 
  -6  -2   8        4.89        4.45      1.20 o 
  -5  -2   8     1209.82     1207.72     16.54 o 
  -4  -2   8      126.97      126.78      4.34 o 
  -3  -2   8      284.96      271.29      6.38 o 
  -2  -2   8       52.73       54.77      2.41 o 
  -1  -2   8      517.62      521.07     10.07 o 
   0  -2   8       20.27       17.63      1.89 o 
   1  -2   8      739.91      762.01     13.96 o 
   2  -2   8        8.18       11.94      1.62 o 
   3  -2   8       32.11       34.30      3.12 o 
   4  -2   8        0.56        0.04      1.13 o 
  -7  -1   8      172.52      170.75      5.73 o 
  -6  -1   8       94.31       93.81      2.99 o 
  -5  -1   8       14.51       12.77      1.78 o 
  -4  -1   8      449.67      454.45      9.20 o 
  -3  -1   8       18.16       18.48      1.48 o 
  -2  -1   8      125.03      118.88      3.85 o 
  -1  -1   8       11.29       16.07      1.67 o 
   0  -1   8       44.54       45.22      4.12 o 
   1  -1   8      206.92      217.13      6.12 o 
   2  -1   8      411.51      412.01      9.44 o 
   3  -1   8       41.82       41.63      3.56 o 
  -7   0   8       49.39       50.81      1.96 o 
  -6   0   8      482.84      479.49      7.88 o 
  -5   0   8       19.91       16.55      1.64 o 
  -4   0   8       38.19       37.83      2.13 o 
  -3   0   8       44.28       42.63      2.42 o 
  -2   0   8      480.53      473.15      9.67 o 
  -1   0   8       24.75       25.59      1.96 o 
   0   0   8      414.13      433.84      9.42 o 
   1   0   8        3.68        2.70      1.16 o 
   2   0   8      312.98      314.02     10.32 o 
   3   0   8        2.28        1.44      1.41 o 
  -7   1   8       14.61       13.39      1.01 o 
  -6   1   8      147.57      154.14      3.34 o 
  -5   1   8      243.03      245.68      4.15 o 
  -4   1   8      265.97      269.42      6.78 o 
  -3   1   8      333.25      322.87      7.54 o 
  -2   1   8       70.05       83.85      3.47 o 
  -1   1   8      392.64      347.54      8.09 o 
   0   1   8      244.22      249.13      6.79 o 
   1   1   8       39.05       38.79      2.61 o 
   2   1   8       66.51       65.26      4.61 o 
  -7   2   8       71.37       76.68      6.03 o 
  -6   2   8        3.70        5.21      1.22 o 
  -5   2   8      271.75      272.26      4.44 o 
  -4   2   8      157.16      154.34      4.97 o 
  -3   2   8     1012.96     1012.67     17.58 o 
  -2   2   8       68.77       76.27      5.15 o 
  -1   2   8      344.48      343.57      8.31 o 
   0   2   8       25.93       24.71      2.11 o 
   1   2   8      315.91      306.33      8.23 o 
   2   2   8       83.16       81.70      5.39 o 
  -7   3   8      662.29      782.00     14.82 o 
  -6   3   8       89.30       90.03      4.40 o 
  -5   3   8      383.53      397.82      9.16 o 
  -4   3   8        1.97        2.94      1.05 o 
  -3   3   8      227.98      252.31      6.83 o 
  -2   3   8        5.25        5.21      1.21 o 
  -1   3   8      648.61      646.57     14.07 o 
   0   3   8       87.47       85.61      4.04 o 
   1   3   8      369.35      376.29     16.42 o 
  -7   4   8      216.19      228.86      8.65 o 
  -6   4   8       15.22       17.21      3.09 o 
  -5   4   8      242.93      247.90      8.96 o 
  -4   4   8       15.99       12.19      2.23 o 
  -3   4   8      242.21      246.65      9.00 o 
  -2   4   8      115.42      113.36      4.56 o 
  -1   4   8      168.23      180.50      8.34 o 
   0   4   8        7.91        6.43      1.54 o 
  -6   5   8       62.27       51.88      4.06 o 
  -5   5   8      234.24      247.23     12.46 o 
  -4   5   8       33.83       39.39      3.61 o 
  -3   5   8       12.60        8.51      2.26 o 
  -2   5   8       94.50       88.31      5.45 o 
   0  -8   9      136.54      148.67      6.93 o 
   1  -8   9       30.97       26.42      4.91 o 
  -2  -7   9       52.24       57.04      2.78 o 
  -1  -7   9        1.97        2.42      1.02 o 
   0  -7   9      373.45      384.32      9.20 o 
   1  -7   9      172.11      177.87      5.76 o 
   2  -7   9        8.05        8.56      1.62 o 
  -3  -6   9        1.84        0.38      0.74 o 
  -2  -6   9       27.14       25.11      2.34 o 
  -1  -6   9       97.55      104.89      4.18 o 
   0  -6   9      134.75      146.78      4.97 o 
   1  -6   9      152.04      144.03      4.90 o 
   2  -6   9      173.74      175.03      7.17 o 
   3  -6   9      111.51      126.74      9.07 o 
  -4  -5   9       65.36       68.37      3.88 o 
  -3  -5   9      334.81      326.20      9.87 o 
  -2  -5   9        8.14        8.88      1.44 o 
  -1  -5   9      402.28      391.93     13.12 o 
   0  -5   9       96.05       96.78      5.49 o 
   1  -5   9        5.10        5.92      2.05 o 
   2  -5   9        3.21        3.55      2.84 o 
   3  -5   9      589.46      629.16     13.06 o 
  -5  -4   9      671.46      668.35     11.35 o 
  -4  -4   9       10.17       10.69      1.65 o 
  -3  -4   9      197.76      190.44      5.85 o 
  -2  -4   9       72.60       71.61      3.18 o 
  -1  -4   9      589.20      586.29     11.22 o 
   0  -4   9      160.00      159.17      6.50 o 
   1  -4   9      272.77      283.73      9.17 o 
   2  -4   9        5.22        5.79      1.32 o 
   3  -4   9       55.62       56.35      3.98 o 
  -6  -3   9       33.97       32.24      1.96 o 
  -5  -3   9       12.39       14.79      1.59 o 
  -4  -3   9      268.62      261.72     12.40 o 
  -3  -3   9      322.08      300.68      7.24 o 
  -2  -3   9      102.69       94.59      3.52 o 
  -1  -3   9       36.90       33.05      2.88 o 
   0  -3   9        4.30        3.75      1.35 o 
   1  -3   9       19.40       23.31      2.00 o 
   2  -3   9      400.19      405.69     15.51 o 
   3  -3   9       21.11       21.06      2.95 o 
  -6  -2   9       31.88       30.81      1.89 o 
  -5  -2   9        5.40        4.98      0.92 o 
  -4  -2   9       19.03       19.14      1.80 o 
  -3  -2   9       36.44       39.44      2.76 o 
  -2  -2   9      838.20      846.46     18.98 o 
  -1  -2   9      224.36      208.84      5.76 o 
   0  -2   9      727.88      745.53     13.92 o 
   1  -2   9       71.10       66.54      3.28 o 
   2  -2   9      422.58      421.83     13.62 o 
   3  -2   9       10.05       11.14      2.33 o 
  -6  -1   9      108.99      117.31      3.47 o 
  -5  -1   9       25.49       23.83      1.98 o 
  -4  -1   9      541.02      552.78     10.78 o 
  -3  -1   9       25.64       25.15      2.71 o 
  -2  -1   9       34.26       41.58      3.76 o 
  -1  -1   9      106.67       92.88      3.75 o 
   0  -1   9      611.62      649.66     15.78 o 
   1  -1   9      142.69      131.17      4.85 o 
   2  -1   9      412.38      424.32     10.03 o 
  -7   0   9        0.50        0.99      0.56 o 
  -6   0   9      406.12      417.00      7.25 o 
  -5   0   9      178.05      185.01      7.06 o 
  -4   0   9      266.70      259.77      8.61 o 
  -3   0   9      345.62      336.61      7.91 o 
  -2   0   9        1.98        6.14      1.58 o 
  -1   0   9      125.94      115.68      4.36 o 
   0   0   9      304.22      312.09      8.03 o 
   1   0   9       58.39       53.84      3.23 o 
   2   0   9        2.45        4.77      1.38 o 
  -7   1   9      490.91      541.90     14.25 o 
  -6   1   9        0.52        0.84      0.49 o 
  -5   1   9      759.87      733.83     30.53 o 
  -4   1   9        7.59        9.55      1.56 o 
  -3   1   9      215.62      217.69      8.36 o 
  -2   1   9      154.46      131.49      4.69 o 
  -1   1   9      491.57      493.06     10.75 o 
   0   1   9       24.73       23.96      2.13 o 
   1   1   9       91.53       82.14      4.80 o 
  -7   2   9      511.80      574.85     14.69 o 
  -6   2   9        5.96        7.38      2.76 o 
  -5   2   9      164.28      170.20      6.44 o 
  -4   2   9        8.88        4.91      1.28 o 
  -3   2   9      392.78      414.07     10.02 o 
  -2   2   9        2.07        2.83      1.08 o 
  -1   2   9      520.34      515.86     16.17 o 
   0   2   9       29.78       35.24      4.97 o 
   1   2   9       86.40       79.15      4.11 o 
  -6   3   9        0.72        3.69      1.20 o 
  -5   3   9       32.91       35.14      3.25 o 
  -4   3   9        1.28        2.29      1.06 o 
  -3   3   9      147.31      131.67      6.10 o 
  -2   3   9       48.10       53.04      3.18 o 
  -1   3   9       44.15       46.60      3.06 o 
   0   3   9       92.66       95.60      4.54 o 
  -6   4   9       60.18       58.48      6.60 o 
  -5   4   9       40.70       52.39      4.07 o 
  -4   4   9      182.26      166.21      7.45 o 
  -3   4   9        4.24        4.30      1.56 o 
  -2   4   9      164.59      154.60      7.33 o 
  -1  -7  10      156.60      185.94      7.61 o 
   0  -7  10      308.34      303.52     11.66 o 
  -2  -6  10        2.99        3.98      1.10 o 
  -1  -6  10      285.63      295.60     19.55 o 
   0  -6  10        8.29        8.77      2.00 o 
   1  -6  10      244.47      255.56      9.22 o 
   2  -6  10       13.22       11.65      2.33 o 
  -4  -5  10      117.03      110.31      3.96 o 
  -3  -5  10       14.28       13.37      1.87 o 
  -2  -5  10       36.92       36.50      2.49 o 
  -1  -5  10       92.13       95.89      5.26 o 
   0  -5  10       29.77       29.99      5.40 o 
   1  -5  10       37.00       45.86      3.62 o 
   2  -5  10       60.87       58.00      4.71 o 
  -4  -4  10       20.91       21.85      2.21 o 
  -3  -4  10       71.31       64.15      5.50 o 
  -2  -4  10      561.29      550.92     20.91 o 
  -1  -4  10       25.90       23.01      4.13 o 
   0  -4  10      108.90      109.24      7.43 o 
   1  -4  10       22.48       20.72      4.14 o 
   2  -4  10      311.98      331.77      8.59 o 
  -5  -3  10        5.54        8.59      1.51 o 
  -4  -3  10      238.31      234.16      6.67 o 
  -3  -3  10       24.58       24.70      2.65 o 
  -2  -3  10      391.84      395.79     11.61 o 
  -1  -3  10        0.47        0.78      1.13 o 
   0  -3  10      673.92      689.71     17.18 o 
   1  -3  10        0.42        0.59      0.90 o 
   2  -3  10      520.20      559.15     12.27 o 
  -6  -2  10      101.75       96.08      3.35 o 
  -5  -2  10        5.25        4.58      1.32 o 
  -4  -2  10      473.09      469.16     13.31 o 
  -3  -2  10       41.31       31.11      5.16 o 
  -2  -2  10      271.07      277.14      9.25 o 
  -1  -2  10        1.05        1.84      1.35 o 
   0  -2  10      548.29      567.81     11.90 o 
   1  -2  10      184.00      182.85      6.06 o 
   2  -2  10       72.77       71.66      6.65 o 
  -6  -1  10       47.73       48.29      3.02 o 
  -5  -1  10      137.66      126.11      6.08 o 
  -4  -1  10      249.48      244.45      9.53 o 
  -3  -1  10       17.51       20.47      2.79 o 
  -2  -1  10        9.94        6.50      1.77 o 
  -1  -1  10      221.13      213.16      6.33 o 
   0  -1  10       12.99       13.62      1.96 o 
   1  -1  10      162.82      160.89      5.72 o 
  -6   0  10       60.51       58.19      4.43 o 
  -5   0  10      482.32      473.63     15.86 o 
  -4   0  10        0.42        1.44      1.28 o 
  -3   0  10      276.30      282.22      9.49 o 
  -2   0  10       39.80       37.18      2.59 o 
  -1   0  10      195.28      199.30      6.29 o 
   0   0  10        0.83        2.32      1.17 o 
   1   0  10       52.48       53.68      3.44 o 
  -6   1  10        0.49        0.60      1.00 o 
  -5   1  10      291.65      305.02     10.18 o 
  -4   1  10        3.57        2.61      2.09 o 
  -3   1  10       58.50       63.62      5.70 o 
  -2   1  10      115.68      121.15      7.31 o 
  -1   1  10      137.59      142.60      5.34 o 
   0   1  10       29.35       27.79      2.69 o 
  -6   2  10       64.90       74.86      4.85 o 
  -5   2  10        1.38       -0.23      1.15 o 
  -4   2  10      131.48      128.21      4.96 o 
  -3   2  10       13.48       13.98      1.95 o 
  -2   2  10      317.74      305.02     12.85 o 
  -1   2  10       20.58       23.29      2.69 o 
  -5   3  10       18.09       19.21      2.35 o 
  -4   3  10      253.75      275.61     11.46 o 
  -3   3  10        2.75        3.43      1.13 o 
  -2   3  10      571.85      581.68     12.99 o 
  -2  -5  11       41.82       39.01      3.48 o 
  -1  -5  11       10.41       10.57      2.19 o 
   0  -5  11      193.22      188.41      8.02 o 
  -3  -4  11       56.64       48.70      3.89 o 
  -2  -4  11      280.33      266.40      9.61 o 
  -1  -4  11        1.88        0.90      1.20 o 
   0  -4  11      515.15      526.98     26.88 o 
   1  -4  11        1.50        3.81      1.65 o 
  -4  -3  11      176.84      149.60      6.98 o 
  -3  -3  11        5.63        4.88      1.65 o 
  -2  -3  11      392.07      356.56     11.38 o 
  -1  -3  11      120.99      127.59      6.31 o 
   0  -3  11       64.73       69.18      4.70 o 
   1  -3  11       94.21       91.23      7.81 o 
  -5  -2  11       22.20       20.02      3.55 o 
  -4  -2  11       16.00       18.84      3.00 o 
  -3  -2  11      168.94      178.91      7.68 o 
  -2  -2  11        4.05        3.30      1.70 o 
  -1  -2  11      289.77      284.56     15.17 o 
   0  -2  11       29.45       31.86      6.96 o 
  -5  -1  11      203.63      192.15     10.07 o 
  -4  -1  11        3.11        4.81      1.70 o 
  -3  -1  11      196.10      178.64     11.55 o 
  -2  -1  11       30.59       29.22      3.07 o 
  -1  -1  11       89.73       95.12      5.46 o 
   0  -1  11        1.51        3.02      1.29 o 
  -5   0  11      238.28      259.10     13.07 o 
  -4   0  11       93.87       89.38      7.18 o 
  -3   0  11       37.32       40.80      3.62 o 
  -2   0  11       71.30       57.04      3.35 o 
  -1   0  11        4.76        5.22      1.46 o 
  -5   1  11        1.30        2.41      2.59 o 
  -4   1  11      591.98      613.15     16.45 o 
  -3   1  11       23.92       24.88      2.98 o 
  -2   1  11      584.18      588.86     16.22 o 
  -4   2  11      201.30      206.40      6.84 o 
                                                 
